# Supplementary material for: Correction: Adaptive morphological changes link to poor clinical outcomes by conferring echinocandin tolerance in Candida tropicalis
Source: PLoS Pathog. 2026 May 5;22(5):e1014188. doi: 10.1371/journal.ppat.1014188 (PMC13143059; doi:10.1371/journal.ppat.1014188)
Supplement: S2 File — (XLSX) [file ppat.1014188.s002.xlsx]

## Sheet: Fig. 1
	Fig. 1A				Fig. 1B								Fig. 1C
		Caspofungin	Micafungin		Caspofungin	Non-tolerance	Tolerance		Micafungin	Non-tolerance	Tolerance				SLT6			SLT9			SLT13			SLT21			SLT22			SLT34			SLT38			SLT44			SLT14			SLT2			ATCC750
		0.0431	0.0454			0.0431	1.275			0.0454	1.2583			0h	100	100	100	100	100	100	100	100	100	100	100	100	100	100	100	100	100	100	100	100	100	100	100	100	100	100	100	100	100	100	100	100	100
		0.0062	0.0227			0.0062	1.5083			0.0227	1.3			6h	19.0323	23.0769	22.6087	30	37.3585	44.898	11.0112	13.2632	18.022	13.9683	18.9091	29.6154	19.1919	10.5376	12.2	36.0784	40	28.4211	29.8361	22.4242	17.6119	11.8367	5.63636	10.8197	1.5873	0.625	1.26667	0.433333	0.653846	0.415385	0.757576	0.566667	0.365854
		0.0089	0.0205			0.0089	1.7167			0.0205	2.3333			12h	1.4	1.72727	1.91837	1.725	2.10526	2.11111	1.08696	1.82796	0.989899	1.89474	1.95876	1.37079	1.88	2.02041	0.85	2.28571	2.72727	2.58824	1.18072	1.72414	1.34177	0.779661	1.53684	0.907407	0.00568182	0.0183544	0.0114458	0.0263514	0.0152778	0.018254	0.0316456	0.00925926	0.0150685
		0.008	0.0032			0.008	1.1083			0.0032	1.05			18h	0.517857	0.330645	0.605263	0.423077	0.361111	0.392857	0.130952	0.371951	0.0867347	0.232759	0.201389	0.355263	0.416667	0.163462	0.176471	0.401515	0.775862	0.47973	0.288462	0.480769	0.16129	0.207447	0.0471698	0.0882353	0.00100807	0.00103846	0.000352113	0.000931373	0.000701754	0.000510204	0.000271739	0.000415254	0.000327869
		0.0045	0.0107			0.0045	1.2			0.0107	1.2167			24h	0.722892	0.842105	0.309278	0.5	0.8	0.217391	0.611111	0.191919	0.175824	0.238636	1.01124	0.560976	0.391304	0.81	0.879121	0.789474	1.17073	0.833333	0.277778	0.535714	0.609756	0.159574	0.0952381	0.303922	0.0010101	0.000327869	0.000560606	8.88889e-05	9.09091e-05	0.000150943	4.21053e-05	0.000148148	5.45455e-05
		1.275	1.2583			0.0022	2.1833			0.0032	2.3167			48h	6.45161	1.35802	3	4.49438	5.22727	2.28916	0.909091	1.72727	5	10.1124	6.70886	4.83516	3.2	1	2.98969	7.46835	2.66667	4.92958	2.30769	6.49351	4.49275	0.636364	0.961538	1.6129	0.000952381	0.00151786	0.00233333	0.000102041	0.000137615	0.000401786	0.000153846	0.000413462	9.00901e-05
		0.0022	0.0032			0.12	2.75			0.2167	2.0667
		0.12	0.2167			0.0072	0.9667			0.0308	0.9167				SLT6			SLT9			SLT13			SLT21			SLT22			SLT34			SLT38			SLT44			SLT14			SLT2			ATCC750
		1.5083	1.3			0.0022				0.0031				0.1 μg/mL	7.54778	8.86043	4.92246	10.6525	8.81984	5.61263	2.35176	4.27592	1.06898	9.37692	6.79826	5.39173	1.60347	8.76564	7.48287	7.6096	22.0924	9.81884	5.02377	1.38154	6.40531	2.29455	0.847986	0.698342	0.0142653	0.0101895	0.0166428	0.00230082	0.00152088	0.00093593	0.00078124	0.0014291	0.00045731
		0.0072	0.0308			0.26				0.3017				0.4 μg/mL	0.415675	0.54694	0.875105	0.34363	0.801804	0.68726	0.106898	0.320694	0.448972	0.339913	0.328192	0.574336	0.352764	0.117588	0.427592	0.981884	0.736413	0.58913	0.339105	0.753566	0.615412	0.289313	0.139668	0.119716	0.00322666	0.00152842	0.00135859	0.00060445	0.00037047	0.00027298	0.00016006	0.00010099	7.4313e-05
		0.0022	0.0031			0.0413				0.021				1.0 μg/mL	0.229715	0.656328	0.218776	0.229087	0.572717	0.629989	0.235176	0.0908634	0.106898	0.187538	0.597778	0.117211	0.171037	0.0748287	0.320694	0.429574	0.20865	0.245471	0.489818	0.238629	0.22607	0.0698342	0.149645	0.199526	0.0016473	0.000934034	0.00054344	0.00017549	9.7492e-05	0.00019498	3.8109e-05	6.0975e-05	0.00011242
		0.26	0.3017			0.0027				0.0102				4.0 μg/mL	0.0984493	0.218776	0.109388	0.309267	0.0916347	0.103089	0.149657	0.171037	0.0748287	0.210981	0.351634	0.10549	0.192417	0.0855185	0.0641389	0.282292	0.110462	0.417301	0.376783	0.339105	0.100475	0.0798105	0.159621	0.119716	0.00013586	0.000152842	5.0947e-05	3.8997e-05	2.5348e-05	8.7743e-05	1.7149e-05	3.0487e-05	4.0015e-05
		1.7167	2.3333			0.0027				0.0026
		0.0413	0.021			0.0029				0.0033
		0.0027	0.0102			0.0049				0.0168			Fig. 1D
		0.0027	0.0026			0.0325				0.0557			Caspofungin	Non-tolerance	Tolerance		Days post treatment	Non-tolerance	Tolerance
		0.0029	0.0033			0.0038				0.0022				0.0045	1.275		30	0
		0.0049	0.0168			0.3833				0.3233				0.26	1.5083		10	1
		0.0325	0.0557			0.0117				0.0238				0.0413	1.1083		30	0
		0.0038	0.0022			0.0013				0.0028				0.0117	1.2		30	0
		1.1083	1.05			0.0217				0.0313				0.0217	2.1833		30	0
		1.2	1.2167			0.015				0.0213				0.015	2.75		30	0
		0.3833	0.3233			0.0007				0.002				0.0275			26	1
		0.0117	0.0238			0.0275				0.0258				0.0363			30	0
		0.0013	0.0028			0.0175				0.012				0.027			30	0
		0.0217	0.0313			0.0363				0.063				0.0033			30	0
		0.015	0.0213			0.027				0.0608				0.165			30	0
		0.0007	0.002			0.0465				0.1133				0.0213			30	0
		0.0275	0.0258			0.0033				0.0018				0.0117			30	0
		0.0175	0.012			0.0212				0.0443				0.1683			30	0
		0.0363	0.063			0.0037				0.0075							9		1
		0.027	0.0608			0.0273				0.0203							30		0
		0.0465	0.1133			0.165				0.1767							14		1
		2.1833	2.3167			0.04				0.0733							12		1
		0.0033	0.0018			0.0213				0.0125							17		1
		0.0212	0.0443			0.1183				0.2983							30		0
		0.0037	0.0075			0.2983				0.1083
		2.75	2.0667			0.1233				0.031
		0.0273	0.0203			0.0117				0.0203
		0.165	0.1767			0.3483				0.1083
		0.04	0.0733			0.2683				0.2067				Fig. 1F
		0.0213	0.0125			0.1683				0.1283					Days post infection	ATCC750	ATCC750-treated	SLT9	SLT9-treated	SLT34	SLT34-treated	Mock
		0.1183	0.2983												1	1		1	1	1	1
		0.9667	0.9167												1			1		1
		0.2983	0.1083												2	1	1	1	1	1	1
		0.1233	0.031												2	1		1	1	1	1
		0.0117	0.0203												2	1		1	1	1	1
		0.3483	0.1083												2					1	1
		0.2683	0.2067												2					1	1
		0.1683	0.1283												2	1		1		1
		0.002	0.0048												3	1	1	1	1	1	1
															3	1	1	1	1	1	1
															3	1		1	1	1	1
	Fig. 1E														3	1		1	1	1	1
			Untreated	Untreated	Untreated	Untreated	Untreated	Caspofungin	Caspofungin	Caspofungin	Caspofungin	Caspofungin			3	1		1		1
		ATCC750	7.87506	7.47712	7.62325	7.44716	7.76343	3.07918	2.39794	2.77815	3.30103	2.65321			3	1		1		1
		SLT9	7.66276	7.34242	7.53148	7.74819	7.60206	5.69897	5.95424	5.81291	5.8451	5.79239			4	1		1	1	1	1
		SLT34	7.69897	7.89209	7.54407	7.74036	7.54407	5.94448	5.8451	5.76343	6.07918	5.8451			4	1		1	1	1	1
															4	1		1		1	1
															4	1				1	1
															4						1
															4	1	1
															5	1		1	1	1
															5					1
															5	1		1	1		1
															6						1
															6				1		1
															7	1		1	1		1
															8
															14	0	0	0	0		0	0
															14		0	0	0			0
															14		0		0			0
															14		0		0			0
															14		0		0			0
															14		0		0			0
															14		0					0
															14		0					0
															14		0					0
															14		0					0
															14		0					0
															14		0					0
															14		0					0
															14		0					0
															14		0					0
															14		0					0
															14							0
															14							0
															14							0
															14							0

## Sheet: Fig. 3
	Fig. 3C
	Whole cell wall		Untreated					Treated
		ATCC750	210.21	179.4	168.25	194.61	145.34	778.2	800.54	493.42	322.88	234.73
		SLT9	135.5	150.32	144.05	161.63	173.89	236.34	209.51	291.51	275.13	306.75
		SLT34	193.26	161.59	179.96	145.11	132.08	204.43	208.67	304.91	249.04	233.58
		SHR001	204.7	196.33	190.31	190.83	189.59	169.66	187.81	193.38	186.1	172.08
	Inner cell wall		Untreated					Treated
		ATCC750	142.49	128.61	150.28	127.09	143.96	673.15	703.73	408.88	312.03	211.27
		SLT9	105.32	115.86	137.44	119.29	125.55	197.72	169.74	155.46	184.69	204.51
		SLT34	111.28	146.99	135.8	129.32	120.9	186.27	203.95	155.22	192.76	181.35
		SHR001	123.07	109.01	130.53	136.58	111.19	118.59	133.17	105.57	129.99	124.24
	Fig. 3E
	Chitin		0 h	0 h	0 h	6 h	6 h	6 h	18 h	18 h	18 h
		ATCC750	0.639488	0.799201	0.621937	1.26935	1.48345	1.48368	1.59167	1.12263	1.70059
		SLT34	0.548408	0.636075	0.457018	1.45419	1.39393	1.44533	2.79421	2.58598	3.88251
		SLT9	0.620869	0.454725	0.561676	1.44574	1.06842	1.80875	2.50391	3.75067	2.88958
	Glucan		0 h	0 h	0 h	6 h	6 h	6 h	18 h	18 h	18 h
		ATCC750	48.4612	48.5914	47.2107	45.0929	45.4247	45.5568	68.0747	69.905	59.9759
		SLT34	45.096	45.2976	45.049	48.5862	42.1374	42.3583	37.5205	36.4365	35.8035
		SLT9	47.2061	43.7525	45.1069	48.4243	41.2985	44.5317	36.3067	37.8818	35.1565
	Mannan		0 h	0 h	0 h	6 h	6 h	6 h	18 h	18 h	18 h
		ATCC750	50.8993	50.6094	52.1674	53.6378	53.0918	52.9596	30.3336	28.9724	38.3235
		SLT34	54.3556	54.0663	54.494	49.9596	56.4687	56.1963	59.6853	60.9775	60.314
		SLT9	52.173	55.7928	54.3314	50.13	57.633	53.6596	61.1894	58.3676	61.9539

## Sheet: Fig. 4
	Fig. 4A														Fig. 4B					Fig. 4C						Fig. 4D										Fig. 4G						Fig. 4H
	Gene ID	ATCC750_1	ATCC750_3	ATCC750_2	ATCC750-T_1	ATCC750-T_2	ATCC750-T_3	SLT34_1	SLT34_2	SLT34_3	SLT34-T_1	SLT34-T_2	SLT34-T_3		ATCC750_vs_ATCC750-T_up	ATCC750_vs_ATCC750-T_down	SLT34_vs_SLT34T_up	SLT34_vs_SLT34T_down		GO	ATCC750-Up	ATCC750-Down	SLT34-Up	SLT34-Down		KEGG	ATCC750-Up	ATCC750-Down	SLT34-Up	SLT34-Down						ATCC750_vs_ATCC750-T_up	ATCC750_vs_ATCC750-T_down	SLT34_vs_SLT34T_up	SLT34_vs_SLT34T_down			GO enrichment
	CTRG_00004	-0.391515	0.434024	0.20749	-0.952446	-0.0169548	-0.759576	-0.982531	-1.02993	-0.851837	1.20883	1.51472	1.61972		CTRG_00718	CTRG_03267	CTRG_03085	CTRG_01372		Cell wall organization or biogenesis	17		10			Amino sugar and nucleotide sugar metabolism	11		8							XP_002550982.1	XP_002545308.1	XP_002547407.1	XP_002545308.1				ATCC750 treated/untreated	SLT34 treated/untreated
	CTRG_00011	0.897002	0.620147	0.635817	-1.46116	-1.41399	-1.44578	0.962785	0.927771	1.08191	-0.311481	-0.297094	-0.195938		CTRG_01714	CTRG_01372	CTRG_01714	CTRG_01843		Mannan metabolic process	6					Other types of O-glycan biosynthesis	5									XP_002547407.1	XP_002545399.1	XP_002547584.1	XP_002546093.1			Carbohydrate catabolic process	18	10
	CTRG_00013	0.608674	0.948355	-0.0740206	1.22713	0.526529	1.15084	-1.50538	-1.44079	-1.50625	0.0380284	0.0610762	-0.0341944		CTRG_03114	CTRG_00680	CTRG_02903	CTRG_02525		Chitin metabolic process	5		4	3		Glycolysis / Gluconeogenesis		9								XP_002547600.1	XP_002547048.1	XP_002548564.1	XP_002546442.1			Chitin metabolic process		5
	CTRG_00022	1.7259	1.32346	1.68073	-0.0832277	-0.117996	-0.0284721	-0.720939	-0.581857	-0.736243	-0.778055	-0.861217	-0.822075		CTRG_03262	CTRG_06100	CTRG_04692	CTRG_03267		UDP-N-acetylglucosamine metabolic process	4		4			Peroxisome		16	7							XP_002547544.1	XP_002548659.1	XP_002548607.1	XP_002547986.1			Glucose metabolic process	8	7
	CTRG_00026	-1.37952	-1.38952	-1.39158	-0.367382	-0.432901	-0.371384	0.833147	0.823317	0.822143	1.00975	0.891739	0.952186		CTRG_02903	CTRG_04354	CTRG_06030	CTRG_04579		Amino sugar biosynthetic process	7		6			MAPK signaling pathway - yeast			9							XP_002548607.1	XP_002548834.1	XP_002547600.1	XP_002547987.1			Cell wall macromolecule catabolic process	2
	CTRG_00027	-1.48387	-1.66826	-0.77116	-0.25459	1.01213	0.0645002	-0.214692	-0.340213	0.335051	0.704538	1.05017	1.5664		CTRG_00352	CTRG_02180	CTRG_04669	CTRG_05611		Cellular polysaccharide biosynthetic process	9					DNA replication				15						XP_002549640.1	XP_002548970.1	XP_002551306.1	XP_002551313.1			Steroid metabolic process	13
	CTRG_00028	-0.926299	-1.10451	-1.20693	1.28256	1.41328	1.81049	-0.483594	-0.103489	-0.455832	-0.261824	0.126719	-0.0905715		CTRG_03937	CTRG_05388	CTRG_00352	CTRG_05920		Drug metabolic process		24				Cell cycle - yeast				11						XP_002549848.1	XP_002549049.1	XP_002545255.1	XP_002546163.1			Chemical homeostasis	22	15
	CTRG_00029	-0.674788	-0.833095	-0.533895	1.27007	1.5959	1.68861	-0.952335	-0.855826	-0.894863	-0.197022	0.203859	0.183375		CTRG_05996	CTRG_05500	CTRG_00718	CTRG_00149		Carbohydrate metabolic process		17	17			Meiosis - yeast				9						XP_002546699.1	XP_002549055.1	XP_002549120.1	XP_002547436.1			Regulation of response to stress	18	14
	CTRG_00031	1.1247	0.840556	0.251437	0.267289	0.663658	1.0975	-1.61756	-1.46186	-1.56116	0.131447	0.186979	0.0770078		CTRG_01790	CTRG_03683	CTRG_04839	CTRG_05919		Lipid catabolic process		9														XP_002548363.1	XP_002549734.1	XP_002547699.1	XP_002546568.1
	CTRG_00036	-1.18638	-1.32433	-0.551564	0.199813	1.07182	0.4381	-0.746627	-0.9064	-0.47834	0.794625	0.958393	1.73089		CTRG_03355	CTRG_02525	CTRG_06203	CTRG_03883		Ion transport		11														XP_002550143.1	XP_002549814.1	XP_002550871.1	XP_002545884.1
	CTRG_00037	0.395781	0.63417	0.0957886	-0.253489	-0.726519	-0.174729	-1.05388	-1.42048	-1.31175	1.47037	1.32954	1.01519		CTRG_01594	CTRG_03909	CTRG_02006	CTRG_05917		Cell cycle				21												XP_002546214.1	XP_002550631.1	XP_002550143.1	XP_002550795.1
	CTRG_00040	-0.326408	-0.525159	-0.228577	-0.503845	-0.226446	-0.422514	-0.881016	-0.835628	-0.849161	1.39228	1.43327	1.9732		CTRG_00515	CTRG_00301	CTRG_02983	CTRG_03450		Mitotic cell cycle				11												XP_002545981.1	XP_002550938.1	XP_002545571.1	XP_002546038.1
	CTRG_00041	-0.58396	-0.434497	-0.382675	-0.0507428	-0.492322	-0.467106	-0.695313	-0.956151	-0.681084	1.21556	2.14954	1.37876		CTRG_05997	CTRG_04702	CTRG_05169	CTRG_03330		Cellular response to stimulus				28												XP_002547849.1	XP_002551048.1	XP_002548110.1	XP_002547578.1
	CTRG_00042	1.66176	1.96425	1.1973	-0.241849	-0.309592	-0.211692	-0.679974	-0.680214	-0.680057	-0.67303	-0.676088	-0.670815		CTRG_05688	CTRG_05514	CTRG_02456	CTRG_03909		DNA replication				19												XP_002545989.1	XP_002551056.1	XP_002546518.1	XP_002547450.1
	CTRG_00049	-0.592579	-0.633361	-0.478069	-0.848704	-0.511611	-0.489332	-0.575732	-0.218894	-0.556875	1.40857	1.82261	1.67398		CTRG_06015	CTRG_03950	CTRG_00915	CTRG_03687																		XP_002547699.1	XP_002551143.1	XP_002548481.1	XP_002545672.1
	CTRG_00050	-0.802283	-0.68767	-0.790979	-0.428353	-0.512078	-0.394573	-0.444665	-0.383687	-0.44135	1.30992	1.725	1.85072		CTRG_04917	CTRG_03689	CTRG_00604	CTRG_03689																		XP_002550696.1	XP_002550861.1	XP_002545844.1	XP_002545834.1
	CTRG_00051	1.64483	0.829061	0.656945	-0.257145	-0.435403	-0.57421	-1.1843	-1.34058	-1.29634	1.0506	0.140751	0.765785		CTRG_05292	CTRG_00255	CTRG_05949	CTRG_05827		Fig. 4E																XP_002550871.1	XP_002547105.1	XP_002548142.1	XP_002548794.1
	CTRG_00055	-1.3975	-1.32907	-1.2621	-0.45012	-0.298006	-0.118882	0.408451	0.29712	0.321991	1.25503	1.02405	1.54905		CTRG_03324	CTRG_05662	CTRG_04307	CTRG_04132		Genes	ATCC750_1	ATCC750_3	ATCC750_2	ATCC750-T_1	ATCC750-T_2	ATCC750-T_3	SLT34_1	SLT34_2	SLT34_3	SLT34-T_1	SLT34-T_2	SLT34-T_3				XP_002548266.1	XP_002551045.1	XP_002551092.1	XP_002546173.1
	CTRG_00062	-0.81387	-0.793298	-1.06372	1.09261	0.509918	0.898333	-0.982213	-0.979839	-1.02661	0.968051	1.11359	1.07705		CTRG_04291	CTRG_05663	CTRG_01907	CTRG_02560		CTRG_05100	0.639613	0.876064	0.578565	-0.265118	-0.154058	-0.290868	0.986134	0.8597	1.12678	-1.47281	-1.46378	-1.42022				XP_002550533.1	XP_002548241.1	XP_002548115.1	XP_002547281.1
	CTRG_00063	0.0422623	-0.114366	0.960525	1.09967	1.68714	1.10196	-1.2072	-1.25779	-1.12327	-0.498219	-0.393416	-0.297307		CTRG_04089	CTRG_01406	CTRG_01160	CTRG_00394		CTRG_05949	-1.22103	-1.02527	-1.25934	0.838062	0.796156	0.856019	-0.678007	-0.773271	-0.674755	1.03417	1.04136	1.06589				XP_002548499.1	XP_002546197.1	XP_002548266.1	XP_002550013.1
	CTRG_00064	1.0995	2.07315	0.281455	0.583455	0.471249	0.59593	-1.00021	-1.00252	-1.0037	-0.596938	-0.755464	-0.745906		CTRG_05949	CTRG_00457	CTRG_04174	CTRG_01411		CTRG_03585	-1.41255	-1.40145	-1.3243	-0.0166095	-0.0393984	0.0720533	0.0610599	0.00187167	0.0845802	1.29238	1.31701	1.36536				XP_002546922.1	XP_002547276.1	XP_002548886.1	XP_002546414.1
	CTRG_00065	0.366333	-0.0983666	-0.750708	-0.750708	-0.419262	0.0647085	-0.750708	-0.750708	-0.750708	0.801163	2.6594	0.379561		CTRG_02702	CTRG_06032	CTRG_04693	CTRG_05833		CTRG_05721	-1.36231	-1.13309	-1.36931	0.950901	1.09875	1.09583	-0.456583	-0.564914	-0.582288	0.730705	0.748207	0.8441				XP_002545844.1	XP_002547375.1	XP_002549063.1	XP_002545710.1
	CTRG_00069	0.559558	0.339612	1.13503	1.00175	1.35125	1.13627	-0.83093	-0.815837	-0.776788	-1.02723	-1.04368	-1.02902		CTRG_02394	CTRG_01795	CTRG_02410	CTRG_01309		CTRG_02457	-1.66705	-0.965496	-1.88337	0.304323	0.752143	0.562654	-0.0288404	-0.0836162	0.180576	0.772839	0.938974	1.11686				XP_002545598.1	XP_002549634.1	XP_002548829.1	XP_002546488.1
	CTRG_00080	1.47319	1.47032	1.65643	0.0740428	0.078423	0.0858444	-0.834144	-0.837013	-0.819808	-0.779308	-0.783242	-0.784744		CTRG_04654	CTRG_02374	CTRG_04127	CTRG_05832		CTRG_04254	-0.946063	-1.50987	-0.703302	0.911177	0.622813	0.851813	-0.729014	-0.685027	-0.991541	1.16628	1.09926	0.913467				XP_002546289.1	XP_002548447.1	XP_002547748.1	XP_002547154.1
	CTRG_00081	-1.43866	-1.45439	-1.42088	-0.0782403	0.00801195	-0.041658	0.270453	-0.0586495	0.69597	0.948714	1.16969	1.39964		CTRG_04290	CTRG_04579	CTRG_03683	CTRG_02016		CTRG_05456	-0.554386	-0.0419937	-0.638991	-0.0782172	0.10427	0.0443127	1.42756	1.41619	1.61346	-1.1367	-1.10618	-1.04934				XP_002546518.1	XP_002547054.1	XP_002545703.1	XP_002549607.1
	CTRG_00083	-0.810869	-0.719129	-0.797854	-0.740425	-0.706437	-0.731951	1.56276	1.81542	1.34927	0.0698818	-0.152901	-0.137766		CTRG_01103	CTRG_03292	CTRG_03754	CTRG_04359		CTRG_05827	0.587151	0.809962	0.600071	-0.592142	-0.387798	-0.633282	1.10788	1.08614	1.2233	-1.37324	-1.21602	-1.21202				XP_002548121.1	XP_002551367.1	XP_002547264.1	XP_002549983.1
	CTRG_00089	-0.772108	-0.794596	-0.759997	-0.749846	-0.72445	-0.67966	1.49366	1.6608	1.61966	-0.0443823	-0.11304	-0.136043		CTRG_03170	CTRG_03584	CTRG_02440	CTRG_04358		CTRG_01427	-0.854667	-0.907842	-1.12824	0.907452	0.669317	0.869549	-0.915166	-0.900596	-0.986367	1.00301	1.10493	1.13862				XP_002550193.1	XP_002548246.1	XP_002547130.1	XP_002545665.1
	CTRG_00090	1.3758	1.46339	1.65012	-0.938345	-0.833699	-0.742057	-0.701769	-0.963001	-0.750011	0.200994	-0.0615061	0.300095		CTRG_02006	CTRG_03883	CTRG_04646	CTRG_01151		CTRG_01049	-0.628842	-0.566751	-1.06661	0.0951901	-0.209298	-0.210025	-0.485358	-0.557578	-1.02624	1.19717	1.86294	1.5954				XP_002545373.1	XP_002547027.1	XP_002548363.1	XP_002546002.1
	CTRG_00098	1.53639	1.45406	1.82065	0.0594724	-0.274464	-0.449935	-0.586791	-0.648782	-0.609417	-0.897534	-0.671769	-0.731885		CTRG_02386	CTRG_02996	CTRG_02946	CTRG_02766		CTRG_04661	-1.56737	-1.64561	-1.31488	0.0195173	-0.00895874	0.137251	0.294136	0.382246	0.361828	1.09233	1.13507	1.11444				XP_002545489.1	XP_002547994.1	XP_002550798.1	XP_002548792.1
	CTRG_00099	0.577038	1.50914	2.21351	-0.341653	-0.138699	-1.17102	-0.113864	-0.015458	-0.119708	-0.879663	-0.875272	-0.644347		CTRG_00264	CTRG_01151	CTRG_00231	CTRG_05119		CTRG_03942	-1.11264	-1.46595	-1.40455	-0.443486	-0.539131	-0.443114	0.732125	0.88228	0.972265	0.896464	0.823262	1.10247				XP_002549380.1	XP_002547666.1	XP_002548148.1	XP_002546980.1
	CTRG_00100	-0.73713	-0.810533	-0.737381	-1.07584	-1.04111	-1.07221	0.517973	0.450598	0.683473	1.09172	1.30615	1.4243		CTRG_06078	CTRG_02106	CTRG_03114	CTRG_02216		CTRG_00718	-1.39693	-1.58412	-1.51451	0.48825	0.451481	0.483308	-0.040567	-0.105794	-0.0465991	1.0989	1.08005	1.08652				XP_002549063.1	XP_002545641.1	XP_002549162.1	XP_002547715.1
	CTRG_00107	-1.27022	-1.34883	-1.44014	-0.382129	-0.547445	-0.291373	0.60218	0.631112	0.776825	1.07443	0.968319	1.22726		CTRG_01668	CTRG_05918	CTRG_04441	CTRG_05100		CTRG_02279	-1.46967	-1.55319	-1.37769	0.341431	0.294445	0.421653	-0.056186	-0.0557134	-0.0662639	1.22411	1.17334	1.12373				XP_002547481.1	XP_002551237.1	XP_002546289.1	XP_002546160.1
	CTRG_00109	0.924835	0.352024	0.897294	-1.13643	-1.13161	-1.43608	0.106687	1.41691	1.38721	-0.443928	-0.43731	-0.499607		CTRG_01645	CTRG_06168	CTRG_04026	CTRG_04937		CTRG_02280	-0.214267	0.302029	-0.270078	0.765598	0.189395	0.709023	-1.35246	-1.64249	-1.45241	0.74952	1.0327	1.18345				XP_002551133.1	XP_002547145.1	XP_002551398.1	XP_002549363.1
	CTRG_00110	0.865974	1.05977	0.902163	-0.708424	-0.582135	-1.77342	1.07887	0.636697	0.794394	-0.267998	-1.15007	-0.855819		CTRG_04563	CTRG_05827	CTRG_03514	CTRG_05456		CTRG_02540	-0.279674	0.363072	-0.34857	0.144483	0.651153	0.64701	-1.46965	-1.60086	-1.26069	0.751708	1.05419	1.34782				XP_002545255.1	XP_002549117.1	XP_002545869.1	XP_002550427.1
	CTRG_00124	0.863464	0.217841	0.799792	0.95608	1.10177	0.943389	-0.098033	-0.43475	0.0135841	-1.3996	-1.49555	-1.46799		CTRG_05740	CTRG_05447	CTRG_02621	CTRG_02979		CTRG_05996	-1.62253	-1.46823	-1.47204	-0.0435942	0.0448472	0.0669723	0.447056	0.412025	0.387847	1.09781	1.06362	1.08621				XP_002545442.1	XP_002551332.1	XP_002546640.1	XP_002547230.1
	CTRG_00133	-1.124	-1.12785	-1.20473	-0.428827	-0.510953	-0.599652	0.233686	0.196269	0.32285	1.36927	1.37927	1.49466		CTRG_05067	CTRG_02603	CTRG_06072	CTRG_04099		CTRG_03937	-1.36429	-1.55633	-1.49112	-0.220019	-0.212153	-0.208618	0.719864	0.723798	0.693709	0.970873	0.964258	0.980031				XP_002549436.1	XP_002546142.1	XP_002549631.1	XP_002547743.1
	CTRG_00137	-0.594987	-0.814473	-1.42177	-0.105843	0.243031	0.780772	-0.40274	-0.530913	-1.10076	1.77044	1.33451	0.842739		CTRG_01071	CTRG_01329	CTRG_02140	CTRG_00890		CTRG_01215	-1.50545	-1.38101	-1.63666	0.0894729	-0.0690462	0.0586962	0.342125	0.370022	0.389633	1.07524	1.13751	1.12946				XP_002546342.1	XP_002546071.1	XP_002546788.1	XP_002545732.1
	CTRG_00142	1.43477	2.56438	0.258043	-0.217007	-0.40304	-0.369982	-0.343361	-0.331272	-0.505651	-0.596823	-0.708045	-0.782011		CTRG_00527	CTRG_05658	CTRG_03597	CTRG_05458		CTRG_05121	-1.56159	-1.48459	-1.56054	0.22447	0.355496	0.34628	0.100265	0.112714	0.199789	1.0483	1.08745	1.13196				XP_002549671.1	XP_002546097.1	XP_002545896.1	XP_002545874.1
	CTRG_00149	0.931157	0.917555	1.92898	-0.623507	-0.44567	-0.609132	0.404087	0.36743	0.582066	-1.15591	-1.15889	-1.13816		CTRG_00028	CTRG_05917	CTRG_03791	CTRG_02996		CTRG_05766	-0.480017	-0.652467	-0.534188	-0.104453	-0.0356468	-0.000630424	-0.852185	-1.1852	-0.806905	1.42986	1.48897	1.73286				XP_002546944.1	XP_002546956.1	XP_002551423.1	XP_002546916.1
	CTRG_00154	-1.40207	-1.73459	-0.316387	0.631943	2.03403	0.703766	-0.0869028	-0.20087	0.728695	-0.460799	-0.168477	0.271659		CTRG_02522	CTRG_01183	CTRG_04145	CTRG_04627		CTRG_03073	0.338896	1.3163	0.144489	-0.0572147	0.541998	0.105189	0.676107	0.661936	0.89313	-1.53475	-1.62409	-1.46199				XP_002549456.1	XP_002551121.1	XP_002550394.1	XP_002547083.1
	CTRG_00155	-0.934038	-1.16529	-0.912536	-0.433664	-0.298322	-0.338294	1.39867	1.36132	1.88189	-0.386106	-0.209927	0.0362894		CTRG_03085	CTRG_01832	CTRG_00062	CTRG_03073		CTRG_05119	0.781727	1.09123	0.809004	-0.14118	0.112801	0.0850624	0.637578	0.621785	0.654113	-1.3863	-1.75154	-1.51427				XP_002550695.1	XP_002546516.1	XP_002551202.1	XP_002548343.1
	CTRG_00157	1.49914	2.13471	1.15374	-0.11854	-0.60344	-0.337188	-0.558509	-0.517221	-0.773173	-0.53544	-0.723794	-0.620287		CTRG_04447	CTRG_05272	CTRG_03798	CTRG_03656		CTRG_02979	0.761196	1.40103	0.677284	0.0804896	0.438807	0.124116	0.410712	0.277289	0.501961	-1.58398	-1.60519	-1.48371				XP_002550473.1	XP_002545231.1	XP_002546818.1	XP_002546396.1
	CTRG_00158	1.88044	1.92298	0.996437	-0.394522	-0.432619	-0.38821	-0.479483	-0.398549	-0.467287	-0.774827	-0.727644	-0.736721		CTRG_02296	CTRG_00243	CTRG_00040	CTRG_03075		CTRG_01667	-1.06383	-0.706132	-0.950655	-0.0393733	0.150809	0.0744974	1.44081	1.38725	1.69697	-0.996548	-0.682668	-0.311131				XP_002547263.1	XP_002546951.1	XP_002547199.1	XP_002548395.1
	CTRG_00159	1.08738	2.42659	-0.154654	-0.662441	-1.1382	-0.752746	0.362197	0.561247	-0.0104278	-0.254306	-0.630282	-0.834361		CTRG_02414	CTRG_05319	CTRG_06221	CTRG_02317		CTRG_04398	-0.574678	0.0872316	-0.578686	-0.855508	-0.62509	-0.68428	1.58821	1.49093	1.7625	-0.501653	-0.649635	-0.459346				XP_002546817.1	XP_002549971.1	XP_002545692.1	XP_002545820.1
	CTRG_00160	0.697251	1.58729	2.03167	0.286094	-0.474375	0.0731396	-1.12222	-0.927866	-0.449879	-0.932636	-0.566768	-0.201709		CTRG_00921	CTRG_01373	CTRG_01760	CTRG_04398		CTRG_03502	-0.5639	-0.508367	-1.3769	0.611176	0.45888	0.439699	1.16551	1.22901	1.43033	-0.835281	-1.15982	-0.89033				XP_002546055.1	XP_002548505.1	XP_002546066.1	XP_002548721.1
	CTRG_00161	1.74549	2.09716	0.764677	-0.217661	-0.0254322	-0.266401	-0.599852	-0.614834	-0.795481	-0.602037	-0.656685	-0.828944		CTRG_00298	CTRG_03389	CTRG_01222	CTRG_01423		CTRG_00949	-0.0200359	0.240525	-1.08947	0.638907	1.49918	0.662227	0.705076	0.514096	0.787073	-1.46845	-1.42817	-1.04095				XP_002550753.1	XP_002546003.1	XP_002548477.1	XP_002551154.1
	CTRG_00168	-1.21853	-1.2874	-1.25226	-0.607907	-0.468028	-0.536002	0.491153	0.556741	0.70997	1.16991	1.1608	1.28155		CTRG_06013	CTRG_02945	CTRG_06058	CTRG_05346		CTRG_01796	0.894327	1.57267	0.760045	0.144429	0.507072	0.251091	0.040581	0.0938961	0.220525	-1.44487	-1.66371	-1.37606				XP_002551276.1	XP_002550615.1	XP_002546471.1	XP_002548857.1
	CTRG_00171	-0.235124	-0.16751	-0.338191	-1.14181	-1.21102	-1.01731	-0.177533	-0.0121178	-0.239517	1.46575	1.66708	1.40729		CTRG_01761	CTRG_05919	CTRG_01592	CTRG_05438		CTRG_00716	-0.664438	-0.922612	-0.804105	-0.670021	-0.750838	-0.510109	1.59377	1.4967	1.70635	-0.16807	-0.255067	-0.0515647				XP_002547073.1	XP_002551418.1	XP_002550755.1	XP_002549078.1
	CTRG_00175	1.43408	1.62288	1.63708	-0.664143	-0.908929	-0.475337	0.167149	-0.543459	-0.0975601	-0.711964	-1.06993	-0.389867		CTRG_04982	CTRG_06081	CTRG_00252	CTRG_00089		CTRG_00894	-1.25716	-0.878799	-1.32103	-0.281761	-0.240197	-0.171129	1.49954	1.40762	1.5712	-0.0964907	-0.136859	-0.0949391				XP_002548091.1	XP_002547813.1	XP_002550185.1	XP_002551286.1
	CTRG_00180	-0.950503	-1.11292	-0.938259	-0.602635	-0.586897	-0.593767	1.46701	1.33353	1.69767	-0.10294	0.0989196	0.290785		CTRG_05028	CTRG_03859	CTRG_01071	CTRG_05685		CTRG_04104	-1.77898	-1.30197	-1.75487	0.302152	0.635344	0.501747	0.237141	0.333928	0.424766	0.707985	0.720555	0.97221				XP_002549287.1	XP_002549052.1	XP_002546342.1	XP_002547761.1
	CTRG_00183	-0.460166	-0.42551	1.99259	-0.987527	-0.775633	-0.544144	0.167678	0.887857	1.61499	-0.572862	0.102969	-1.00024		CTRG_04047	CTRG_05920	CTRG_01122	CTRG_05347																		XP_002545275.1	XP_002546985.1	XP_002550092.1	XP_002547079.1
	CTRG_00191	-1.20725	-1.2096	-1.20326	-0.641008	-0.637342	-0.527943	0.620974	0.528916	0.636692	1.06149	1.20433	1.374		CTRG_05394	CTRG_03271	CTRG_01208	CTRG_00563																		XP_002550644.1	XP_002550560.1	XP_002547956.1	XP_002548107.1
	CTRG_00195	-1.13664	-1.19242	-1.1689	-0.456592	-0.62931	-0.596806	0.212863	0.537689	0.385202	1.45769	1.34171	1.24551		CTRG_00081	CTRG_03011	CTRG_01427	CTRG_02624		Fig. 4F																XP_002545295.1	XP_002548846.1	XP_002551114.1	XP_002547262.1
	CTRG_00196	1.68055	2.07492	0.68714	0.105345	-0.221638	0.0352595	-0.527345	-0.517034	-0.710487	-0.77977	-0.84369	-0.983248		CTRG_05085	CTRG_03988	CTRG_04118	CTRG_01108																		XP_002550077.1	XP_002546938.1	XP_002546737.1	XP_002550894.1
	CTRG_00197	-1.35106	-1.27889	-1.43193	-0.405235	-0.456468	-0.426959	0.860903	0.885045	0.64332	1.18721	0.965488	0.808582		CTRG_03650	CTRG_03633	CTRG_03787	CTRG_04221		CHS1								CHS2								XP_002548143.1	XP_002548881.1	XP_002550018.1	XP_002548480.1
	CTRG_00199	-0.512329	-0.498096	-0.643643	-1.01436	-1.01802	-1.02774	1.50206	1.62679	1.42469	0.143382	0.0246651	-0.00739661		CTRG_05483	CTRG_05969	CTRG_03464	CTRG_02513			Untreated			Treated					Untreated			Treated				XP_002548500.1	XP_002549154.1	XP_002548143.1	XP_002549915.1
	CTRG_00214	-1.00405	-0.5581	-1.38545	0.572608	0.413475	0.652357	1.38712	1.28198	1.09763	-0.802354	-0.668671	-0.986539		CTRG_02290	CTRG_03991	CTRG_02449	CTRG_01433		ATCC750	0.982191	0.88405	1.14983	0.771806	0.995153	0.547812		ATCC750	0.918697	1.08317	1.00283	4.46771	2.60505	8.00825		XP_002547554.1	XP_002546855.1	XP_002546854.1	XP_002551158.1
	CTRG_00222	1.65622	1.65168	1.0894	0.216216	0.0647458	0.328759	-0.827098	-0.862228	-0.867684	-0.829673	-0.838419	-0.781913		CTRG_00923	CTRG_03270	CTRG_05766	CTRG_01005		SLT34	1.68937	1.30958	1.26385	0.364617	0.195278	0.490573		SLT34	1.13777	1.52995	1.30583	5.69674	6.52331	4.5521		XP_002550275.1	XP_002548815.1	XP_002546552.1	XP_002548314.1
	CTRG_00231	-0.103257	-0.302407	-0.670805	0.73545	0.419068	0.989351	-1.35249	-1.31667	-1.44563	0.982589	1.0693	0.995498		CTRG_04127	CTRG_02466	CTRG_03471	CTRG_01723		SLT9	0.412979	0.143859	0.134167	0.162607	0.283397	0.207113		SLT9	0.759657	0.364586	0.408206	2.27778	3.35369	2.16063		XP_002550875.1	XP_002546875.1	XP_002549058.1	XP_002548246.1
	CTRG_00232	1.52438	1.20967	0.81954	-1.01336	-0.730991	0.723358	-1.01336	-1.01336	-1.01336	-0.682837	0.277846	0.912487		CTRG_00374	CTRG_01245	CTRG_01247	CTRG_00432																		XP_002549188.1	XP_002551275.1	XP_002550937.1	XP_002549371.1
	CTRG_00241	-0.635504	-0.687245	0.126716	1.03883	1.9186	1.18622	-1.16674	-1.18901	-1.00443	-0.103621	0.178813	0.337384		CTRG_04503	CTRG_00199	CTRG_04122	CTRG_04437		IQG1								ACE2								XP_002545869.1	XP_002549037.1	XP_002549288.1	XP_002549634.1
	CTRG_00243	1.51405	1.59565	1.61288	-0.0918235	-0.0391203	0.022954	-0.781002	-0.777667	-0.776145	-0.758962	-0.75635	-0.764476		CTRG_02786	CTRG_04478	CTRG_02146	CTRG_03811			Untreated			Treated					Untreated			Treated				XP_002547832.1	XP_002545955.1	XP_002550404.1	XP_002548498.1
	CTRG_00252	-0.915537	-0.903352	-0.972288	-0.444856	-0.353033	-0.313749	-0.345248	-0.258662	-0.291813	1.45188	1.68217	1.6645		CTRG_00650	CTRG_06203	CTRG_02407	CTRG_05918		ATCC750	0.920058	0.857443	1.2663	0.507092	0.315913	0.366248		ATCC750	0.970989	0.826671	1.24612	0.39083	0.209742	0.707037		XP_002545908.1	XP_002550894.1	XP_002547292.1	XP_002545417.1
	CTRG_00255	-0.626847	-0.598105	-0.558772	-1.24493	-1.26223	-1.26627	0.969343	0.876237	1.03612	1.01721	0.831384	0.826858		CTRG_06177	CTRG_01828	CTRG_00050	CTRG_00507		SLT34	1.14532	1.29599	0.922211	0.209231	0.210425	0.116519		SLT34	0.604385	0.685254	0.486512	0.0547162	0.0773591	0.0391809		XP_002545966.1	XP_002551077.1	XP_002545756.1	XP_002549331.1
	CTRG_00256	-0.904155	-1.1171	1.10863	0.445132	1.87669	0.647425	0.12932	0.252637	0.603829	-1.16843	-0.935921	-0.938049		CTRG_04108	CTRG_05611	CTRG_05513	CTRG_01796		SLT9	0.276666	0.158202	0.124074	0.23122	0.35335	0.193148		SLT9	0.512771	0.528027	0.524805	0.0286816	0.0466822	0.0522316		XP_002551096.1	XP_002545651.1	XP_002548768.1	XP_002550548.1
	CTRG_00263	-1.01103	-0.874295	-1.0846	1.33019	1.09425	1.25441	-0.88777	-0.843182	-0.874928	0.674824	0.733459	0.488667		CTRG_00800	CTRG_01843	CTRG_05447	CTRG_01848																		XP_002551231.1	XP_002549991.1	XP_002549890.1	XP_002551236.1
	CTRG_00264	-0.988805	-0.996083	-0.936271	1.21447	1.62223	1.18471	-0.811362	-0.828926	-0.804548	0.289288	0.456504	0.598784		CTRG_00381	CTRG_04590	CTRG_01202	CTRG_03126		MNN22								MNN45								XP_002550358.1	XP_002548043.1	XP_002546966.1	XP_002550852.1
	CTRG_00268	-0.0290383	0.688216	1.16465	-0.726255	-1.35703	-0.734659	0.915984	0.910073	1.29268	-1.31758	-1.05944	0.252394		CTRG_05878	CTRG_05318	CTRG_04919	CTRG_01185			Untreated			Treated					Untreated			Treated				XP_002548133.1	XP_002548551.1	XP_002545729.1	XP_002546635.1
	CTRG_00278	-0.96142	-1.02652	-0.58606	1.00378	2.26228	1.31486	-0.537435	-0.533354	-0.306792	-0.217782	-0.316678	-0.0948683		CTRG_03387	CTRG_01848	CTRG_02100	CTRG_01970		ATCC750	1.07983	0.849961	1.08157	3.93799	3.8335	5.42819		ATCC750	1.20906	0.913559	0.905095	2.30934	1.25691	1.68183		XP_002549806.1	XP_002549758.1	XP_002549380.1	XP_002546726.1
	CTRG_00280	1.71516	1.61883	1.47188	-0.153498	-0.292506	-0.0368717	-0.749362	-0.607994	-0.599129	-0.827241	-0.797439	-0.74183		CTRG_05404	CTRG_03293	CTRG_00013	CTRG_05176		SLT34	10.6424	10.6785	9.85167	10.0498	11.9914	8.98439		SLT34	0.812359	1.29143	0.718283	5.8487	8.47299	7.97948		XP_002551241.1	XP_002546589.1	XP_002545300.1	XP_002549035.1
	CTRG_00281	-1.47326	-1.71433	-0.715151	-0.060745	2.02358	-0.0269098	0.226186	0.12896	0.555921	-0.0648096	0.192193	0.928359		CTRG_02297	CTRG_03461	CTRG_04144	CTRG_04215		SLT9	2.21651	3.64954	3.26212	4.84422	7.92943	6.23071		SLT9	1.17136	0.800904	0.978526	1.30984	2.20897	1.73998		XP_002550461.1	XP_002546867.1	XP_002549806.1	XP_002546410.1
	CTRG_00282	-1.19704	-1.18029	-1.19421	-0.590799	-0.504485	-0.537235	0.310762	0.313376	0.619482	1.19359	1.27222	1.49464		CTRG_00625	CTRG_00909	CTRG_01021	CTRG_04918																		XP_002546293.1	XP_002550817.1	XP_002548779.1	XP_002547869.1
	CTRG_00289	-0.422404	-0.210465	-0.724322	-0.710132	-0.731565	-0.711204	-0.297527	-0.501487	-0.452702	1.35521	2.21484	1.19176		CTRG_04334	CTRG_04834	CTRG_05096	CTRG_00975		CDA2								GSC1								XP_002546487.1	XP_002550062.1	XP_002547270.1	XP_002550420.1
	CTRG_00291	0.949396	1.47986	1.0418	0.789022	-0.347924	-0.0731411	-1.20636	-1.33743	-1.3651	-0.543665	0.798222	-0.184664		CTRG_02140	CTRG_02178	CTRG_00952	CTRG_03502			Untreated			Treated					Untreated			Treated				XP_002549525.1	XP_002548794.1	XP_002545352.1	XP_002549622.1
	CTRG_00294	-0.434607	-0.424762	-0.606967	-0.781164	-1.00232	-1.21707	1.89678	1.31145	1.3154	-0.294095	0.0764891	0.160863		CTRG_05181	CTRG_05031	CTRG_04491	CTRG_02995		ATCC750	0.921219	1.02752	1.0559	1.41932	1.09602	1.48388		ATCC750	1.24677	0.780324	1.02062	5.45437	4.81493	6.14502		XP_002548488.1	XP_002550706.1	XP_002546711.1	XP_002545829.1
	CTRG_00298	-0.339031	-0.369126	-0.416689	1.25263	1.888	1.75233	-0.618012	-0.64837	-0.677274	-0.620885	-0.608435	-0.595134		CTRG_03651	CTRG_04986	CTRG_02958	CTRG_03762		SLT34	0.6084	1.86843	1.15588	11.0514	11.9298	10.4041		SLT34	3.47419	4.73563	5.95555	5.69621	4.1314	6.21409		XP_002551321.1	XP_002549225.1	XP_002548986.1	XP_002547975.1
	CTRG_00299	1.6205	1.9063	0.883686	0.239146	-0.00440604	0.138159	-0.879899	-0.879948	-0.941147	-0.666655	-0.676488	-0.73924		CTRG_04104	CTRG_00109	CTRG_02307	CTRG_00199		SLT9	4.94038	4.68966	4.57731	1.23548	1.53814	0.919241		SLT9	6.71327	3.02601	2.45551	2.73081	3.76398	2.78621		XP_002549462.1	XP_002547239.1	XP_002547535.1	XP_002546911.1
	CTRG_00300	1.41145	1.5204	1.22613	0.493174	0.285171	0.331106	-1.03688	-1.04628	-0.987378	-0.778914	-0.739598	-0.678379		CTRG_04768	CTRG_00042	CTRG_02702	CTRG_04925																		XP_002548948.1	XP_002545495.1	XP_002550793.1	XP_002545298.1
	CTRG_00301	1.70333	1.88453	1.3472	-0.463742	-0.477985	-0.474946	-0.586757	-0.58665	-0.586757	-0.586234	-0.586042	-0.585945		CTRG_04491	CTRG_05401	CTRG_00263	CTRG_00214																		XP_002550336.1	XP_002549746.1	XP_002548335.1	XP_002548301.1
	CTRG_00302	1.70837	1.80421	0.982692	0.106207	0.137081	0.0535006	-0.808957	-0.80219	-0.806347	-0.796032	-0.790148	-0.788389		CTRG_01252	CTRG_00394	CTRG_04035	CTRG_04376																		XP_002548601.1	XP_002550316.1	XP_002549410.1	XP_002545430.1
	CTRG_00304	0.98822	0.628526	2.02685	-1.09255	-1.13009	-1.14288	-0.662187	-0.554668	-0.419529	0.432868	0.14209	0.783347		CTRG_05835	CTRG_05359	CTRG_01885	CTRG_02780																		XP_002551180.1	XP_002550630.1	XP_002549777.1	XP_002550229.1
	CTRG_00328	0.518062	0.0319972	0.589405	-1.65457	-1.55238	-1.1957	0.15787	-0.182439	-0.0556294	1.11226	1.21206	1.01906		CTRG_02956	CTRG_04796	CTRG_06013	CTRG_04626																		XP_002551326.1	XP_002546313.1	XP_002545805.1	XP_002546360.1
	CTRG_00337	-0.881825	0.426961	-0.928201	-1.21133	0.0964164	-0.991554	0.976194	1.43551	1.72501	-0.829231	0.203354	-0.0213034		CTRG_00263	CTRG_02032	CTRG_03585	CTRG_03593																		XP_002549889.1	XP_002546192.1	XP_002547693.1	XP_002548119.1
	CTRG_00348	-1.00458	-1.22973	-0.796088	1.01091	-0.0272197	0.249468	-1.22973	0.213264	-0.189748	1.11624	1.97787	-0.0906451		CTRG_04099	CTRG_00940	CTRG_03117	CTRG_01388																		XP_002549681.1	XP_002550558.1	XP_002548159.1	XP_002545945.1
	CTRG_00352	-0.727484	-0.749788	-0.671503	1.38622	1.77714	1.44309	-0.87221	-0.888859	-0.852849	-0.0251088	0.0857945	0.0955477		CTRG_00525	CTRG_02870	CTRG_00447	CTRG_02765																		XP_002549800.1	XP_002547854.1	XP_002546098.1	XP_002545717.1
	CTRG_00354	-1.07174	-1.09075	-1.18145	-0.589374	-0.59178	-0.587889	0.21827	0.306729	0.391325	1.29032	1.59357	1.31277		CTRG_05633	CTRG_01925	CTRG_01507	CTRG_05260																		XP_002549479.1	XP_002545385.1	XP_002546225.1	XP_002545802.1
	CTRG_00358	-1.1881	-1.1558	-1.19544	-0.669594	-0.674043	-0.582864	0.757189	0.376716	0.732582	1.16495	1.15078	1.28363		CTRG_01728	CTRG_06050	CTRG_01210	CTRG_02716																		XP_002550634.1	XP_002550969.1	XP_002549176.1	XP_002545589.1
	CTRG_00374	-1.28067	-1.33279	-1.40335	-0.390829	-0.578756	-0.428409	0.923518	0.955942	0.694399	0.99621	0.916052	0.92868		CTRG_02457	CTRG_03760	CTRG_00719	CTRG_03846																		XP_002551100.1	XP_002546249.1	XP_002551075.1	XP_002548841.1
	CTRG_00375	-1.09552	-1.11726	-0.959569	-0.316262	-0.510182	-0.598684	-0.00807544	-0.0786345	0.43713	0.832849	1.39672	2.01749		CTRG_05121	CTRG_04626	CTRG_05872	CTRG_02634																		XP_002550148.1	XP_002547010.1	XP_002549820.1	XP_002545790.1
	CTRG_00379	1.4074	1.63538	1.04214	0.345603	0.300855	0.471079	-1.13518	-1.0299	-1.0925	-0.531489	-0.670347	-0.743033		CTRG_05029	CTRG_00432	CTRG_04625	CTRG_01909																		XP_002548831.1	XP_002550415.1	XP_002550180.1	XP_002549468.1
	CTRG_00380	-1.08136	-1.18329	-1.19531	-0.332648	-0.550615	-0.439612	0.260104	0.0278118	0.172666	1.22939	1.51403	1.57883		CTRG_04338	CTRG_03450	CTRG_05372	CTRG_04751																		XP_002545969.1	XP_002545416.1	XP_002550554.1	XP_002546312.1
	CTRG_00381	-1.1457	-1.14793	-1.11102	-0.633811	-0.579927	-0.602392	0.325813	0.290546	0.536506	1.23572	1.32052	1.51167		CTRG_00885	CTRG_03125	CTRG_03462	CTRG_00894																		XP_002547543.1	XP_002549857.1	XP_002547471.1	XP_002546924.1
	CTRG_00394	-0.0924312	-0.200158	0.00764752	-0.831269	-0.823601	-0.827003	1.55647	1.55491	1.65034	-0.735599	-0.624652	-0.634659		CTRG_02204	CTRG_00011	CTRG_03651	CTRG_02051																		XP_002548029.1	XP_002546038.1	XP_002551393.1	XP_002546971.1
	CTRG_00417	-1.32513	-1.68911	-0.882581	0.717852	0.908716	0.472368	1.2517	0.904973	0.95548	-0.697896	-0.498064	-0.118307		CTRG_04246	CTRG_03661	CTRG_00749	CTRG_05184																		XP_002547456.1	XP_002550427.1	XP_002547900.1	XP_002550706.1
	CTRG_00421	-1.49377	-1.54798	-1.63212	0.169422	0.0282249	0.26658	0.409228	0.609582	0.311693	1.3327	0.774903	0.771535		CTRG_01877	CTRG_01202	CTRG_04089	CTRG_00736																		XP_002546877.1	XP_002549498.1	XP_002546266.1	XP_002551033.1
	CTRG_00424	-0.135335	-0.762721	0.849531	-1.05192	-0.627788	-1.13513	1.22225	1.00711	1.93297	-0.55471	-0.545101	-0.199159		CTRG_01546	CTRG_05506	CTRG_01435	CTRG_04138																		XP_002551384.1	XP_002546285.1	XP_002549968.1	XP_002547746.1
	CTRG_00432	-0.634369	-0.608675	-0.624313	-0.717673	-0.728762	-0.730606	1.70624	1.79331	1.3763	-0.309862	-0.216611	-0.304988		CTRG_01090	CTRG_04031	CTRG_03799	CTRG_00449																		XP_002550342.1	XP_002548140.1	XP_002550076.1	XP_002549408.1
	CTRG_00447	0.0011878	-0.0895355	-0.565149	-0.127223	-0.201658	-0.0671655	-1.13349	-1.20873	-1.08178	1.61029	1.39303	1.47023		CTRG_01605	CTRG_01371	CTRG_02972	CTRG_01373																		XP_002545622.1	XP_002549546.1	XP_002550584.1	XP_002549051.1
	CTRG_00449	-0.722228	-0.765007	-1.01733	-0.381823	-0.659774	-0.563595	1.64354	1.71315	1.46682	-0.212673	-0.228165	-0.272914		CTRG_05673	CTRG_03635	CTRG_01761	CTRG_06164																		XP_002550509.1	XP_002549276.1	XP_002550747.1	XP_002550839.1
	CTRG_00457	1.54812	1.49639	1.78803	-0.200561	-0.164486	-0.176608	-0.713191	-0.713019	-0.717314	-0.716394	-0.714993	-0.715971		CTRG_03281	CTRG_00604	CTRG_00879	CTRG_03962																		XP_002546340.1	XP_002550341.1	XP_002546221.1	XP_002550182.1
	CTRG_00458	1.16953	0.677651	2.53639	-0.562773	-0.312622	-0.405635	-0.844817	-0.824858	-0.644739	-0.567505	-0.0627	-0.157925		CTRG_01898	CTRG_01765	CTRG_02545	CTRG_04155																		XP_002546941.1	XP_002550985.1	XP_002546008.1	XP_002547580.1
	CTRG_00461	1.59022	1.4233	1.72107	-0.0746897	-0.219234	-0.187883	-0.504001	-0.361555	-0.523847	-0.935397	-0.934796	-0.993187		CTRG_03876	CTRG_04203	CTRG_05928	CTRG_03988																		XP_002547917.1	XP_002550370.1	XP_002546746.1	XP_002546441.1
	CTRG_00464	1.42582	1.83103	1.39066	-0.461433	-0.533632	-0.431417	-0.153679	-0.0304951	-0.0575181	-0.959169	-0.945938	-1.07423		CTRG_04889	CTRG_00149	CTRG_03936	CTRG_01661																		XP_002547063.1	XP_002549201.1	XP_002546135.1	XP_002546901.1
	CTRG_00467	1.46429	1.14628	1.97827	-0.0918726	0.161847	-0.0759637	-0.888504	-0.894701	-0.852749	-0.693043	-0.674229	-0.579619		CTRG_01507	CTRG_01514	CTRG_06050	CTRG_02631																		XP_002550216.1	XP_002550224.1	XP_002550459.1	XP_002551368.1
	CTRG_00468	1.3409	1.87388	1.50903	-0.152641	-0.103198	-0.031019	-0.814586	-0.889473	-0.755925	-0.583375	-0.839889	-0.553707		CTRG_02279	CTRG_05416	CTRG_04254	CTRG_00180																		XP_002549173.1	XP_002545787.1	XP_002549675.1	XP_002546956.1
	CTRG_00472	-1.49925	-1.46758	-1.35336	-0.00973983	-0.0835892	0.0911674	0.292993	-0.178112	0.666063	1.25638	1.16637	1.11866		CTRG_03177	CTRG_05208	CTRG_00775	CTRG_03705																		XP_002546158.1	XP_002548421.1	XP_002550621.1	XP_002546660.1
	CTRG_00486	0.272474	-0.151562	0.889426	1.41639	1.27465	1.01313	-0.360735	-0.248632	-0.14975	-1.42462	-1.32879	-1.20198		CTRG_03084	CTRG_01697	CTRG_00264	CTRG_02777																		XP_002546639.1	XP_002548983.1	XP_002545622.1	XP_002549044.1
	CTRG_00492	-1.19272	-1.16853	-1.11962	-0.623104	-0.55378	-0.567669	0.393878	0.306213	0.556667	1.11231	1.24671	1.60964		CTRG_03195	CTRG_02216	CTRG_01062	CTRG_01667																		XP_002548160.1	XP_002548816.1	XP_002546277.1	XP_002549314.1
	CTRG_00495	-1.13472	-1.15246	-1.09155	-0.662145	-0.552641	-0.577476	0.271108	0.194226	0.698356	1.05807	1.31967	1.62956		CTRG_00979	CTRG_03687	CTRG_04460	CTRG_03164																		XP_002546671.1	XP_002545884.1	XP_002550338.1	XP_002550626.1
	CTRG_00506	1.67212	1.51405	-1.0606	0.854069	0.215961	0.43441	-0.275745	0.267897	-0.444662	-0.905957	-1.33043	-0.941112		CTRG_03428	CTRG_00304	CTRG_03650	CTRG_03695																		XP_002546818.1	XP_002548857.1	XP_002550421.1	XP_002548401.1
	CTRG_00507	-0.829818	-0.817953	-0.744336	-0.676608	-0.591122	-0.611647	1.61301	1.56759	1.65535	-0.160024	-0.190695	-0.213747		CTRG_04527	CTRG_02306	CTRG_00063	CTRG_02231																		XP_002547535.1	XP_002549097.1	XP_002546674.1	XP_002550329.1
	CTRG_00508	1.42316	2.0253	1.32338	-0.470962	-0.270484	-0.324516	-0.18911	-0.567596	-0.368149	-0.799997	-0.861582	-0.919446		CTRG_00826	CTRG_05872	CTRG_01787	CTRG_00716																		XP_002550129.1	XP_002547062.1	XP_002548500.1	XP_002545236.1
	CTRG_00514	-1.42897	-1.50218	-1.32301	-0.340434	-0.225493	-0.221157	1.01577	1.08586	1.23792	0.68916	0.458178	0.554351		CTRG_03972	CTRG_00968	CTRG_05820	CTRG_04101																		XP_002547109.1	XP_002548378.1	XP_002550849.1	XP_002550553.1
	CTRG_00515	-1.13385	-1.14207	-1.17	-0.463971	-0.456617	-0.438949	1.52679	1.60523	1.19541	0.21902	0.185954	0.0730405		CTRG_00575	CTRG_00902	CTRG_01303	CTRG_05098																		XP_002547566.1	XP_002547665.1	XP_002546586.1	XP_002550032.1
	CTRG_00519	0.28065	0.577214	0.17001	-0.983582	-1.08155	-1.07594	-0.744487	-0.609662	-0.670906	1.68827	1.0893	1.36068		CTRG_00168	CTRG_03629	CTRG_05416	CTRG_01409																		XP_002545946.1	XP_002546939.1	XP_002545769.1	XP_002545249.1
	CTRG_00520	-1.1475	-1.06587	-1.29726	-0.567751	-0.80347	-0.593575	0.721134	0.823683	0.527115	1.45559	1.13486	0.81305		CTRG_00421	CTRG_04587	CTRG_03481	CTRG_04259																		XP_002547866.1	XP_002550680.1	XP_002551029.1	XP_002550523.1
	CTRG_00525	-1.09423	-1.08256	-1.08748	-0.736977	-0.631899	-0.602566	0.300844	0.277331	0.589348	1.18243	1.26143	1.62433		CTRG_02768	CTRG_02553	CTRG_02904	CTRG_04599																		XP_002546661.1	XP_002547103.1	XP_002545455.1	XP_002545398.1
	CTRG_00527	-1.26224	-1.41789	-1.08067	0.848577	1.30975	0.649699	-0.615711	-0.588472	-0.438225	0.613755	0.752317	1.22911		CTRG_02407	CTRG_00080	CTRG_02322	CTRG_01327																		XP_002549297.1	XP_002546660.1	XP_002549046.1	XP_002547062.1
	CTRG_00534	1.81887	2.27679	0.364067	-0.400791	-0.565958	-0.562964	-0.635755	-0.625157	-0.526433	-0.164952	-0.499368	-0.478347		CTRG_05619	CTRG_00747	CTRG_00037	CTRG_04108																		XP_002546591.1	XP_002551061.1	XP_002549218.1	XP_002547391.1
	CTRG_00536	1.21067	-0.0605862	2.29701	-0.58488	-0.58488	-0.58488	-0.58488	-0.58488	-0.58488	-0.58488	-0.58488	1.23194		CTRG_04839	CTRG_00467	CTRG_03797	CTRG_01893																		XP_002548017.1	XP_002550548.1	XP_002546007.1	XP_002551042.1
	CTRG_00546	0.859313	1.18795	-0.545346	0.68825	0.551375	-0.0979957	0.964036	0.672023	0.0781159	-1.45069	-1.29755	-1.60948		CTRG_02384	CTRG_05962	CTRG_02178	CTRG_06016																		XP_002547805.1	XP_002550439.1	XP_002549513.1	XP_002550281.1
	CTRG_00547	2.35472	0.910866	1.39646	-0.255167	-0.534395	-0.463135	-0.615773	-0.620095	-0.621059	-0.83894	-0.321003	-0.392484		CTRG_05780	CTRG_02373	CTRG_02280	CTRG_00155																		XP_002550937.1	XP_002545301.1	XP_002548870.1	XP_002549549.1
	CTRG_00554	1.6973	1.46594	1.14899	0.254672	0.161057	0.406518	-0.860602	-0.860602	-0.860602	-0.850719	-0.85095	-0.851004		CTRG_04254	CTRG_02765	CTRG_04087	CTRG_03119																		XP_002545496.1	XP_002547811.1	XP_002547121.1	XP_002549414.1
	CTRG_00558	1.63257	1.46647	1.11871	0.447463	0.144034	0.411319	-0.874346	-0.871671	-0.876205	-0.871782	-0.861087	-0.865467		CTRG_03311	CTRG_04627	CTRG_06149	CTRG_03081																		XP_002550253.1	XP_002550013.1	XP_002550455.1	XP_002545334.1
	CTRG_00563	0.800479	0.252032	1.15391	-0.282835	-0.132247	-0.451514	0.948631	0.708118	1.18814	-1.3074	-1.46207	-1.41524		CTRG_01215	CTRG_01825	CTRG_00564	CTRG_03504																		XP_002548007.1	XP_002547281.1	XP_002545443.1	XP_002551437.1
	CTRG_00564	0.890017	0.99411	0.578796	1.01229	0.77558	1.23133	-1.25051	-1.28088	-1.24061	-0.685023	-0.467891	-0.557209		CTRG_05883	CTRG_01142	CTRG_02603	CTRG_02373																		XP_002546805.1	XP_002546986.1	XP_002545486.1	XP_002551452.1
	CTRG_00566	-0.944279	-0.968332	-0.972676	-0.833042	-0.82793	-0.775863	0.406532	0.200273	0.583304	1.42736	1.38861	1.31604		CTRG_00663	CTRG_00158	CTRG_01645	CTRG_05871																		XP_002545438.1	XP_002550122.1	XP_002545648.1	XP_002548640.1
	CTRG_00575	-1.17267	-1.12778	-1.14826	-0.595737	-0.588896	-0.537825	0.383516	0.248074	0.429441	1.25628	1.42585	1.428		CTRG_00492	CTRG_05438	CTRG_05028	CTRG_02123																		XP_002547411.1	XP_002546667.1	XP_002545679.1	XP_002551373.1
	CTRG_00580	1.54961	1.27137	1.359	0.482503	0.555149	0.0306149	-0.896446	-0.894683	-0.896507	-0.863014	-0.848787	-0.84881		CTRG_03864	CTRG_03153	CTRG_01286	CTRG_02210																		XP_002547210.1	XP_002549150.1	XP_002545768.1	XP_002550549.1
	CTRG_00584	2.03999	1.8916	0.370059	-0.197289	-0.710406	-0.247856	-0.153738	0.0202745	-0.374499	-0.780765	-0.829922	-1.02745		CTRG_02165	CTRG_02766	CTRG_05090	CTRG_00708																		XP_002545810.1	XP_002549509.1	XP_002545837.1	XP_002549704.1
	CTRG_00594	-1.45266	-1.54741	-1.16285	0.325344	0.758322	0.492843	-0.264327	-0.328815	-0.130905	0.642238	1.17289	1.49533		CTRG_02796	CTRG_04215	CTRG_02287	CTRG_00083																		XP_002548861.1	XP_002545592.1	XP_002545960.1	XP_002550666.1
	CTRG_00602	-1.43258	-1.17689	-1.71788	0.116065	0.573563	0.841376	-0.0355214	-0.00555388	-0.270885	1.42839	0.97249	0.707434		CTRG_05721	CTRG_05958	CTRG_05948	CTRG_04425																		XP_002547445.1	XP_002549082.1	XP_002546075.1	XP_002549222.1
	CTRG_00604	1.62287	1.32787	1.61285	-0.0974257	0.102692	0.00743746	-1.0465	-1.05476	-1.03971	-0.542202	-0.456537	-0.436579		CTRG_04257	CTRG_04919	CTRG_04068	CTRG_04909																		XP_002550404.1	XP_002549007.1	XP_002546353.1	XP_002549421.1
	CTRG_00610	-0.182868	-0.245518	-0.730401	-1.21392	-1.32269	-1.2279	1.35253	1.57717	0.980185	0.426826	0.36459	0.221982		CTRG_00133	CTRG_01852	CTRG_02540	CTRG_02053																		XP_002546207.1	XP_002546971.1	XP_002546654.1	XP_002550989.1
	CTRG_00612	-1.28906	-1.22337	-1.1295	-0.472728	-0.248579	-0.365608	0.346805	-0.133827	0.626382	0.747317	1.32473	1.81743		CTRG_00252	CTRG_02332	CTRG_01992	CTRG_05386																		XP_002550612.1	XP_002548222.1	XP_002546800.1	XP_002545596.1
	CTRG_00625	-1.10454	-1.0497	-1.11714	-0.532679	-0.639336	-0.503358	0.274251	0.192415	0.16204	1.73006	1.33777	1.25021		CTRG_04393	CTRG_06001	CTRG_02101	CTRG_05280																		XP_002547838.1	XP_002545263.1	XP_002547325.1	XP_002546667.1
	CTRG_00650	-0.680992	-0.816973	-0.992156	1.65001	1.32231	1.6981	-0.683101	-0.625036	-0.816467	0.0377663	-0.0380609	-0.0553978		CTRG_04661	CTRG_04659	CTRG_02509	CTRG_00256																		XP_002546268.1	XP_002548890.1	XP_002547329.1	XP_002549702.1
	CTRG_00663	-1.15747	-1.16251	-1.15182	-0.540801	-0.566503	-0.456979	0.285214	0.13818	0.451507	1.25589	1.2823	1.62299		CTRG_00741	CTRG_02538	CTRG_04551	CTRG_00069																		XP_002545532.1	XP_002550828.1	XP_002547438.1	XP_002548347.1
	CTRG_00676	-0.989481	0.0113709	-1.65755	0.388491	-0.472633	0.215809	1.4248	1.72298	0.92373	-0.209516	-0.547761	-0.810246		CTRG_04208	CTRG_03236	CTRG_04245	CTRG_00515																		XP_002545533.1	XP_002547439.1	XP_002547487.1	XP_002547384.1
	CTRG_00680	1.55046	1.49122	1.89883	-0.448913	-0.434281	-0.433248	-0.60502	-0.604439	-0.604673	-0.603152	-0.603662	-0.603117		CTRG_05361	CTRG_06104	CTRG_05131	CTRG_02274																		XP_002548405.1	XP_002546146.1	XP_002547565.1	XP_002548956.1
	CTRG_00681	1.88361	1.96698	0.827511	-0.166632	-0.320374	-0.136991	-0.721026	-0.71794	-0.705417	-0.651402	-0.637009	-0.621309		CTRG_05579	CTRG_00896	CTRG_04583	CTRG_05616																		XP_002548817.1	XP_002551304.1	XP_002547911.1	XP_002549441.1
	CTRG_00700	0.734869	1.97063	1.71624	-1.21306	-0.967836	-0.285066	-0.47213	-0.0870326	0.0272091	-0.602854	-0.0864683	-0.734504		CTRG_00594	CTRG_03620	CTRG_05930	CTRG_02224																		XP_002548818.1	XP_002545235.1	XP_002547998.1	XP_002550061.1
	CTRG_00707	1.32112	1.05918	1.81704	0.0699014	0.403735	0.0104188	-0.591255	-0.197271	-0.389933	-1.21385	-1.02369	-1.26539		CTRG_01684	CTRG_05176	CTRG_04442	CTRG_05980																		XP_002549486.1	XP_002551458.1	XP_002548194.1	XP_002545614.1
	CTRG_00708	-1.10818	-0.954207	-0.805306	1.07048	0.909672	1.07709	0.829781	0.932958	0.899348	-0.973569	-0.929779	-0.948293		CTRG_04767	CTRG_05935	CTRG_00916	CTRG_02179																		XP_002549935.1	XP_002547671.1	XP_002548265.1	XP_002546146.1
	CTRG_00716	-0.637027	-0.720558	-0.787866	-0.640456	-0.689249	-0.539135	1.61896	1.47453	1.79366	-0.299393	-0.363514	-0.209952		CTRG_04660	CTRG_04801	CTRG_04447	CTRG_02639																		XP_002549978.1	XP_002546410.1	XP_002548606.1	XP_002545891.1
	CTRG_00718	-0.92183	-0.929077	-0.932747	-0.0287687	-0.0840576	-0.0363977	-0.574422	-0.614261	-0.57829	1.61047	1.53124	1.55814		CTRG_03780	CTRG_03418	CTRG_01620	CTRG_04198																		XP_002550037.1	XP_002548891.1	XP_002548659.1	XP_002546570.1
	CTRG_00719	-0.783917	-0.777718	-0.927377	-0.00739942	-0.263107	0.0897374	-0.637869	-0.660924	-0.740941	1.45136	1.49427	1.76388		CTRG_01907	CTRG_04658	CTRG_00241	CTRG_05482																		XP_002550086.1	XP_002547278.1	XP_002548712.1	XP_002547514.1
	CTRG_00722	1.72395	1.57987	1.04353	-0.0935995	0.0682063	-0.119432	-1.20828	-1.19375	-1.17725	-0.30726	-0.149028	-0.166949		CTRG_05884	CTRG_05458	CTRG_00722	CTRG_05555																		XP_002550091.1	XP_002545340.1	XP_002548818.1	XP_002547928.1
	CTRG_00725	-0.0489919	-0.989556	0.3691	-0.469543	-0.152311	-0.474612	-0.989556	-0.487215	-0.555105	2.44052	-0.0324357	1.3897		CTRG_04210	CTRG_05207	CTRG_04382	CTRG_00124																		XP_002550306.1	XP_002546970.1	XP_002549055.1	XP_002551191.1
	CTRG_00727	1.55335	1.61423	1.2226	0.239389	0.218668	0.219569	-0.936084	-0.92012	-0.956186	-0.750228	-0.737412	-0.767778		CTRG_05813	CTRG_00328	CTRG_06031	CTRG_04830																		XP_002550640.1	XP_002546648.1	XP_002549155.1	XP_002549087.1
	CTRG_00729	-0.570877	-0.579207	-0.56172	-1.08989	-1.09636	-1.07462	1.51938	1.49269	1.33582	0.335805	0.182122	0.106869		CTRG_00278	CTRG_00900	CTRG_01710	CTRG_00949																			XP_002551120.1	XP_002549178.1	XP_002545604.1
	CTRG_00731	0.0957354	0.450867	0.654745	-0.175143	0.613966	0.0249168	-1.25278	-1.75008	-1.50807	0.613479	0.819507	1.41285		CTRG_05510	CTRG_01005	CTRG_02326	CTRG_03752																			XP_002549731.1	XP_002549287.1	XP_002547434.1
	CTRG_00736	-0.891381	-0.821276	-0.851775	-0.737468	-0.813867	-0.686714	1.56176	1.56649	1.48867	0.0811947	0.109068	-0.00469307		CTRG_05862	CTRG_00910	CTRG_01359	CTRG_03125																			XP_002545575.1	XP_002549333.1	XP_002546987.1
	CTRG_00737	-0.953241	-1.09797	-1.06029	-0.761543	-0.670222	-0.765973	1.0978	1.54053	1.4232	0.349577	0.539256	0.358877		CTRG_01272	CTRG_02082	CTRG_00924	CTRG_01746																			XP_002546616.1	XP_002549352.1	XP_002550828.1
	CTRG_00741	-0.0981721	-0.0725999	-0.194672	1.93646	1.22088	1.58534	-0.732859	-0.732658	-0.732809	-0.728873	-0.7242	-0.725841		CTRG_03624	CTRG_03308	CTRG_01356	CTRG_00099																			XP_002545994.1	XP_002549384.1	XP_002548866.1
	CTRG_00747	1.43943	1.50514	1.49851	0.198654	0.160778	0.263618	-0.871321	-0.872835	-0.87223	-0.81333	-0.819853	-0.816558		CTRG_01718	CTRG_00468	CTRG_03992	CTRG_00158																			XP_002549779.1	XP_002549734.1	XP_002550851.1
	CTRG_00749	1.30389	1.36305	1.23885	0.417236	0.398776	0.481743	-1.23294	-1.24196	-1.2258	-0.619795	-0.404149	-0.478892		CTRG_05808	CTRG_00280	CTRG_04478	CTRG_03915																			XP_002550194.1	XP_002549919.1	XP_002548891.1
	CTRG_00750	-1.03746	-1.2654	-0.245788	0.84955	2.40335	1.02204	-0.274669	-0.349965	0.0368344	-0.569242	-0.415649	-0.153604		CTRG_04174	CTRG_05940	CTRG_01050	CTRG_05049																			XP_002546488.1	XP_002550091.1	XP_002548893.1
	CTRG_00752	0.0312692	0.0695206	-0.192509	1.75273	1.15771	1.75061	-0.768254	-0.768284	-0.767683	-0.761186	-0.752193	-0.751737		CTRG_00514	CTRG_04690	CTRG_02550	CTRG_02798																			XP_002545232.1	XP_002550124.1	XP_002551297.1
	CTRG_00769	-1.44506	-1.44352	-1.76939	0.57687	-0.0473296	0.188008	0.25757	0.453089	0.379867	0.796271	0.736798	1.31684		CTRG_06000	CTRG_04712	CTRG_05015	CTRG_05664																			XP_002546924.1	XP_002550283.1	XP_002545318.1
	CTRG_00771	1.5877	1.96378	0.94238	0.156271	-0.105475	0.129214	-0.687869	-0.691614	-0.710297	-0.865825	-0.842528	-0.875739		CTRG_03083	CTRG_00022	CTRG_02328	CTRG_03118																			XP_002550172.1	XP_002550306.1	XP_002549500.1
	CTRG_00775	1.37784	1.43803	0.972828	0.690426	0.443746	0.577218	-0.996261	-0.991295	-1.00055	-0.859496	-0.830597	-0.821889		CTRG_00354	CTRG_04358	CTRG_04967	CTRG_04434																			XP_002547504.1	XP_002550464.1	XP_002546271.1
	CTRG_00796	-1.18505	-1.14062	-1.50363	-0.322876	-0.755991	-0.313724	0.720697	0.908665	0.350371	1.4637	1.07344	0.705011		CTRG_06159	CTRG_03247	CTRG_01436	CTRG_02157																			XP_002548107.1	XP_002550491.1	XP_002549390.1
	CTRG_00800	-1.14103	-1.15231	-1.15139	-0.740434	-0.700563	-0.689351	0.772179	0.57565	0.792715	1.11035	1.01981	1.30437		CTRG_04344	CTRG_02964	CTRG_03026	CTRG_01488																			XP_002547761.1	XP_002550657.1	XP_002548365.1
	CTRG_00812	-1.53027	-1.45979	-1.32865	-0.0865951	-0.0776997	-0.159157	0.279954	0.242736	0.548065	1.09384	1.13933	1.33824		CTRG_00602	CTRG_00100	CTRG_01715	CTRG_04048																			XP_002548353.1	XP_002550696.1	XP_002545918.1
	CTRG_00813	1.53957	2.00295	0.693748	-0.103589	0.680278	-0.177466	-0.666386	-0.807577	-0.848515	-0.80995	-0.873557	-0.629507		CTRG_04337	CTRG_02823	CTRG_01505	CTRG_05136																			XP_002545424.1	XP_002550892.1	XP_002545524.1
	CTRG_00826	-1.4467	-1.48427	-1.56277	0.290874	0.397701	0.696486	-0.0486455	-0.0490979	-0.0389077	1.12586	1.1433	0.976172		CTRG_01460	CTRG_06010	CTRG_01985	CTRG_00486																			XP_002545447.1	XP_002551460.1	XP_002551318.1
	CTRG_00848	-1.11141	-1.09756	-0.950481	-0.571319	-0.158049	-0.707359	0.121183	-0.00726947	0.125241	1.08339	1.28866	1.98499		CTRG_01463	CTRG_05043	CTRG_05667	CTRG_05831																			XP_002547787.1		XP_002551103.1
	CTRG_00856	1.30405	0.85065	1.6545	0.556171	0.307727	0.622382	-0.975271	-1.12563	-1.21514	-0.834507	-0.556809	-0.588126		CTRG_00197	CTRG_03432	CTRG_03465	CTRG_03961																			XP_002549363.1		XP_002547105.1
	CTRG_00860	1.30752	2.15283	0.905384	-0.121034	-0.40502	0.464181	-0.701175	-1.08173	-0.279105	-0.629094	-0.8607	-0.752062		CTRG_02317	CTRG_05402	CTRG_01570	CTRG_00546																			XP_002550252.1		XP_002548076.1
	CTRG_00874	-0.6747	-0.870812	-0.635662	-1.03759	-1.12796	-1.10512	1.15072	1.35338	1.31907	0.582776	0.400588	0.645302		CTRG_02197	CTRG_01793	CTRG_03346	CTRG_03753																			XP_002545334.1		XP_002545619.1
	CTRG_00879	1.57899	2.08036	0.772236	0.141106	-0.0993236	0.127015	-0.80908	-0.801391	-0.807085	-0.725683	-0.720114	-0.737034		CTRG_01999	CTRG_05560	CTRG_05570	CTRG_00424																			XP_002548050.1		XP_002550193.1
	CTRG_00885	-1.26865	-1.2814	-1.08461	-0.370748	-0.216495	-0.333105	0.0671848	-0.0229009	0.479989	0.848203	1.23228	1.95025		CTRG_01366	CTRG_04625	CTRG_01206	CTRG_04905																			XP_002551033.1		XP_002548714.1
	CTRG_00886	0.408892	0.702933	0.0115178	-1.41571	-1.65357	-1.3068	-0.0363692	0.0292427	-0.101794	0.938644	1.3893	1.03371		CTRG_04946	CTRG_00554	CTRG_02377	CTRG_03322																			XP_002551244.1		XP_002551109.1
	CTRG_00890	-0.707407	-0.708499	-0.727324	-0.746625	-0.759969	-0.743904	1.67228	1.69574	1.43189	-0.114432	-0.112777	-0.178972		CTRG_00994	CTRG_04333	CTRG_02088	CTRG_03418																			XP_002546982.1		XP_002550829.1
	CTRG_00893	0.899249	0.985323	0.26944	1.09871	1.2558	0.866518	-0.382836	-0.733203	-0.524671	-1.19395	-1.24608	-1.29429		CTRG_00026	CTRG_00090	CTRG_01254	CTRG_06043																			XP_002545829.1		XP_002549134.1
	CTRG_00894	-0.974173	-1.00195	-0.790508	-0.421462	-0.391514	-0.340378	1.60946	1.4557	1.73423	-0.283132	-0.314354	-0.281919		CTRG_02426	CTRG_03648	CTRG_05654	CTRG_01232																			XP_002550379.1		XP_002547631.1
	CTRG_00896	1.63743	1.76028	1.14595	0.180302	-0.0219308	0.105673	-0.834851	-0.800817	-0.872912	-0.786974	-0.754443	-0.757704		CTRG_01122	CTRG_00886	CTRG_03078	CTRG_00771																			XP_002549079.1		XP_002548890.1
	CTRG_00900	1.44473	1.72191	1.76034	-0.621602	-0.298424	-0.507565	-0.686757	-0.535297	-0.612906	-0.74839	-0.493089	-0.422943		CTRG_04990	CTRG_00727	CTRG_05696	CTRG_03321																			XP_002546675.1		XP_002545635.1
	CTRG_00902	-0.479665	-0.268228	-0.312521	-1.32074	-1.35519	-1.31689	1.29322	1.29075	1.17232	0.432491	0.355618	0.508831		CTRG_00905	CTRG_01817	CTRG_05490	CTRG_04701																			XP_002546417.1		XP_002546449.1
	CTRG_00905	-1.28378	-1.30443	-1.14597	-0.424991	-0.317752	-0.450207	0.275528	0.0503537	0.648974	1.27725	1.06921	1.60582		CTRG_05972	CTRG_05978	CTRG_06201	CTRG_02848																			XP_002546539.1		XP_002545735.1
	CTRG_00908	1.70907	1.74243	-0.0620024	-0.0677917	-0.550154	-0.123831	-1.12717	-1.10579	-1.36109	0.357694	0.480756	0.107875		CTRG_01532	CTRG_03132	CTRG_05377	CTRG_00676																			XP_002548473.1		XP_002545651.1
	CTRG_00909	1.55541	1.69555	1.31204	0.102448	0.0461868	0.155187	-0.811607	-0.812758	-0.813281	-0.809487	-0.810109	-0.809576		CTRG_00612	CTRG_00508	CTRG_05997	CTRG_02549																			XP_002548395.1		XP_002548282.1
	CTRG_00910	1.52652	1.40299	1.56625	0.178913	0.145595	0.169588	-0.858283	-0.882916	-0.901281	-0.755769	-0.796556	-0.795042		CTRG_03977	CTRG_04501	CTRG_01691	CTRG_03460																			XP_002548609.1		XP_002551160.1
	CTRG_00911	-0.114491	-0.462281	-0.718807	1.49628	1.73764	1.56638	-0.911996	-0.889168	-0.785424	-0.249053	-0.433603	-0.23547		CTRG_05179	CTRG_00464	CTRG_02147	CTRG_04622																			XP_002550720.1		XP_002545399.1
	CTRG_00915	0.499164	0.598652	-0.226098	0.810879	0.41432	0.498812	-1.62402	-1.55206	-1.61271	0.638308	0.770489	0.784266		CTRG_03554	CTRG_05379	CTRG_02841	CTRG_02029																			XP_002550136.1		XP_002546105.1
	CTRG_00916	0.810315	0.445756	0.407605	0.763886	0.341828	-0.110967	-1.57855	-1.40259	-1.74418	0.273129	0.695355	1.09841		CTRG_02726	CTRG_03611	CTRG_05937	CTRG_04775																			XP_002547843.1		XP_002546870.1
	CTRG_00921	-1.56976	-1.3679	-1.54728	0.299646	0.16073	0.592025	0.135754	0.0944184	-0.0690005	1.45913	0.881273	0.930971		CTRG_03990	CTRG_02972	CTRG_00908	CTRG_03339																			XP_002550761.1		XP_002550270.1
	CTRG_00923	-1.06967	-1.0685	-1.1554	-0.455617	-0.577715	-0.43795	0.0291963	0.124774	0.160195	1.46881	1.51012	1.47176		CTRG_01012	CTRG_00157	CTRG_01864	CTRG_00294																			XP_002548574.1		XP_002550340.1
	CTRG_00924	-0.861689	-0.661304	-0.919904	0.281459	0.0103401	0.294256	-0.830581	-0.777815	-0.904254	1.53683	1.81737	1.0153		CTRG_05657	CTRG_05833	CTRG_03151	CTRG_04805																			XP_002546880.1		XP_002551140.1
	CTRG_00927	-1.25951	-1.2092	-1.65793	0.0246446	-0.647905	-0.148915	0.705311	0.702702	0.286778	1.41012	1.10817	0.685732		CTRG_03008	CTRG_02210	CTRG_03121	CTRG_04908																			XP_002548129.1		XP_002548516.1
	CTRG_00940	1.57513	1.70725	1.29531	0.102203	0.0597863	0.0978039	-0.824525	-0.824697	-0.829533	-0.775169	-0.794041	-0.789525		CTRG_01028	CTRG_05042	CTRG_02144	CTRG_00893																			XP_002548656.1		XP_002547513.1
	CTRG_00949	-0.157728	-1.08389	0.116732	0.580198	1.79201	0.609085	0.662694	0.428985	0.767226	-1.34693	-1.32037	-1.04801		CTRG_01029	CTRG_04692	CTRG_01051	CTRG_01703																			XP_002551190.1		XP_002550139.1
	CTRG_00952	-0.798894	-0.80211	-0.784528	-0.571934	-0.621009	-0.515397	-0.248515	-0.263622	-0.237225	1.33597	1.72438	1.78288		CTRG_01762	CTRG_00222	CTRG_05063	CTRG_02625																			XP_002550799.1		XP_002551375.1
	CTRG_00968	1.56436	1.62114	1.29748	0.141461	0.0587628	0.295038	-0.827427	-0.837297	-0.834974	-0.818745	-0.831383	-0.828419		CTRG_04202	CTRG_04184	CTRG_04711	CTRG_02282																			XP_002548311.1		XP_002547353.1
	CTRG_00975	-0.537922	-0.266627	0.133875	0.972502	0.703759	1.12286	0.810435	0.5583	0.826476	-1.55401	-1.29059	-1.47906		CTRG_00029	CTRG_03121	CTRG_04133	CTRG_05929																			XP_002551162.1		XP_002549691.1
	CTRG_00979	-1.47338	-1.56745	-1.54508	0.0130324	-0.0658826	0.0590574	0.47137	0.539327	0.438672	1.07699	0.985148	1.0682		CTRG_03943	CTRG_01829	CTRG_03831	CTRG_04590																			XP_002550989.1		XP_002549835.1
	CTRG_00992	-0.735147	-0.803061	1.3541	0.937553	0.0171603	1.31567	-1.28278	-1.08779	-1.28278	0.429046	0.389041	0.748992		CTRG_01427	CTRG_04613	CTRG_05524	CTRG_01655																			XP_002548882.1		XP_002547679.1
	CTRG_00994	-1.42596	-1.46945	-1.54648	-0.0844794	0.001708	-0.121616	1.10151	1.17044	1.12356	0.306999	0.537221	0.406554		CTRG_00812	CTRG_01062	CTRG_03638	CTRG_04177																			XP_002550422.1		XP_002548328.1
	CTRG_00999	-1.2177	-1.38482	-1.10135	-0.656969	-0.258064	-0.54859	0.444146	0.387785	0.976066	0.785553	0.864284	1.70966		CTRG_01100	CTRG_00558	CTRG_06103	CTRG_03419																			XP_002550602.1		XP_002546264.1
	CTRG_01000	-1.27282	-1.2308	-1.33645	-0.492274	-0.597833	-0.28543	0.448176	0.530336	0.496809	1.2621	1.29024	1.18794		CTRG_05921	CTRG_05993	CTRG_02660	CTRG_03975																			XP_002545433.1		XP_002551298.1
	CTRG_01005	-0.431166	-0.26993	-0.604074	-1.04925	-1.04916	-1.02976	1.61423	1.60286	1.38519	0.010723	-0.0430379	-0.136631		CTRG_01436	CTRG_00461	CTRG_04702	CTRG_03371																			XP_002548630.1		XP_002550610.1
	CTRG_01009	-0.0383873	-0.611413	-0.870045	-1.00449	-0.602125	-1.00626	-0.18063	0.389985	-0.580058	1.71757	1.64972	1.13613		CTRG_01485	CTRG_02649	CTRG_06040	CTRG_05777																			XP_002549932.1		XP_002546256.1
	CTRG_01010	-0.579023	-0.65819	2.16376	-1.04092	-0.365023	-0.343649	-0.658165	-0.876449	-0.185361	0.279196	1.54343	0.720395		CTRG_04719	CTRG_02352	CTRG_01778	CTRG_00707																			XP_002545298.1		XP_002549802.1
	CTRG_01012	-1.2538	-1.23049	-1.10002	-0.641305	-0.344822	-0.618645	0.395297	0.22818	0.927578	0.853741	1.15003	1.63425		CTRG_03283	CTRG_01733	CTRG_02514	CTRG_00506																			XP_002547436.1		XP_002547066.1
	CTRG_01021	1.49842	1.93882	1.04557	0.0883371	0.0299463	0.188107	-0.87287	-0.87108	-0.880642	-0.706915	-0.72621	-0.731488		CTRG_02686	CTRG_06101	CTRG_02917	CTRG_00109																			XP_002551041.1		XP_002550941.1
	CTRG_01028	-1.55374	-1.37782	-1.52889	0.704328	0.600646	0.535869	-0.220985	-0.230838	0.032341	0.899639	1.11898	1.02047		CTRG_00062	CTRG_02181	CTRG_04949	CTRG_05807																			XP_002551374.1
	CTRG_01029	-1.5569	-1.42836	-1.45357	0.180174	1.2056	0.87324	0.0702532	-0.3714	0.0764187	0.664763	1.05758	0.682207		CTRG_02886	CTRG_05119	CTRG_00031	CTRG_01702																			XP_002547450.1
	CTRG_01048	-0.471044	-0.498999	-0.496749	-0.526969	-0.576069	-0.420016	-0.641172	-0.590518	-0.513208	2.39453	1.1937	1.14651		CTRG_03409	CTRG_00729	CTRG_06181	CTRG_03402																			XP_002545802.1
	CTRG_01049	-0.619937	-0.904736	-0.57627	-0.0535967	-0.307577	-0.308155	-0.517719	-0.569746	-0.880088	1.09871	2.01535	1.62377		CTRG_02982	CTRG_00519	CTRG_06249	CTRG_00183																			XP_002550852.1
	CTRG_01050	-0.264124	-0.799627	0.734	-0.0380354	0.491734	-0.0464657	-1.23049	-1.31913	-1.14352	0.813646	0.978438	1.82358		CTRG_01842	CTRG_00580	CTRG_01732	CTRG_02361																			XP_002547051.1
	CTRG_01051	0.154766	-0.269702	1.85877	0.379648	1.56172	0.546193	-1.32974	-1.24098	-1.03466	-0.351478	-0.253214	-0.0213253		CTRG_03585	CTRG_06232	CTRG_04276	CTRG_02215																			XP_002546605.1
	CTRG_01062	1.35036	1.53755	1.29512	0.326673	0.307558	0.489713	-0.884941	-0.884997	-0.885052	-0.884093	-0.883904	-0.88399		CTRG_04791	CTRG_04458	CTRG_00580	CTRG_04466																			XP_002548508.1
	CTRG_01071	-1.0606	-1.10718	-0.933938	1.14818	1.08753	1.11334	-0.863695	-0.869317	-0.847308	0.744797	0.772373	0.815822		CTRG_03086	CTRG_02736	CTRG_06212	CTRG_03756																			XP_002545891.1
	CTRG_01076	-1.26404	-1.26585	-1.21731	-0.22479	-0.42136	-0.310742	0.132414	0.0602639	0.367007	1.35581	1.1586	1.63		CTRG_06077	CTRG_04878	CTRG_01048	CTRG_00268																			XP_002548401.1
	CTRG_01090	-1.37287	-1.48769	-1.42659	-0.310691	-0.366051	-0.204578	0.832738	0.772048	1.04613	0.706763	0.716259	1.09454		CTRG_04103	CTRG_05482	CTRG_05130	CTRG_02188																			XP_002549417.1
	CTRG_01093	1.78823	1.7077	1.0567	-0.3129	-0.0089989	-0.464301	-1.0401	-0.838392	-1.21529	-0.374783	-0.217187	-0.0806862		CTRG_05866	CTRG_03401	CTRG_04549	CTRG_01921																			XP_002548341.1
	CTRG_01094	-1.26519	-1.31352	-1.32313	-0.440232	-0.438965	-0.274984	0.369109	0.329077	0.497414	1.3119	1.29216	1.25637		CTRG_03654	CTRG_00171	CTRG_02797	CTRG_04011																			XP_002547784.1
	CTRG_01097	-1.61554	-1.68194	-1.04107	-0.386841	0.340914	-0.0578496	0.680312	0.271455	1.34797	0.340446	0.661564	1.14058		CTRG_05974	CTRG_03323	CTRG_02948	CTRG_00337																			XP_002551160.1
	CTRG_01100	-1.11875	-1.12999	-1.12367	-0.175437	-0.310463	-0.239255	-0.126981	-0.223707	-0.109418	1.41944	1.50904	1.62921		CTRG_03846	CTRG_00722	CTRG_03352																				XP_002551463.1
	CTRG_01102	-1.10881	-0.988987	-0.654357	-0.563379	-0.275275	0.302128	0.406907	-0.927741	-0.532138	1.05624	1.81266	1.47276		CTRG_00752	CTRG_01758	CTRG_04354																				XP_002551191.1
	CTRG_01103	-1.17889	-1.20468	-1.11251	-0.702782	-0.504641	-0.629925	0.557664	0.286567	0.974093	0.842009	1.06065	1.61245		CTRG_05561	CTRG_01352	CTRG_02306																				XP_002550898.1
	CTRG_01108	-0.339312	-0.477604	0.119452	0.978894	1.23032	0.829885	0.554286	0.56253	0.836717	-1.49886	-1.36764	-1.42866		CTRG_02247	CTRG_01888	CTRG_00041																				XP_002549691.1
	CTRG_01111	1.69365	1.95304	0.981955	0.204627	-0.0891629	-0.4464	-0.767177	-0.704592	-0.767177	-0.58403	-0.707555	-0.767177		CTRG_04786	CTRG_05691	CTRG_03061																				XP_002545237.1
	CTRG_01122	-1.00533	-1.00569	-1.04488	0.628988	0.631083	0.702735	-0.848079	-0.860269	-0.836791	1.15118	1.14124	1.34581		CTRG_03566	CTRG_00874	CTRG_00004																				XP_002551310.1
	CTRG_01132	-0.458063	-0.441618	-0.690412	-1.08593	-1.11533	-0.957721	1.47265	1.67715	1.31823	0.206514	0.119027	-0.0444969		CTRG_05594	CTRG_00547	CTRG_04227																				XP_002551283.1
	CTRG_01140	1.36345	1.8377	0.746464	0.55644	0.513638	0.220354	-0.908417	-0.924476	-0.917019	-0.827222	-0.842029	-0.818877		CTRG_05283	CTRG_00700	CTRG_05086																				XP_002546822.1
	CTRG_01142	1.73871	1.44162	1.67139	-0.334309	-0.276909	-0.339543	-0.84464	-0.838809	-0.84319	-0.555013	-0.531521	-0.287784		CTRG_04992	CTRG_02612	CTRG_03930																				XP_002548705.1
	CTRG_01151	-0.242257	-0.179568	-0.312541	-0.875646	-0.827908	-0.876748	1.52393	1.54348	1.7649	-0.551883	-0.478848	-0.486907		CTRG_02167	CTRG_01503	CTRG_04458																				XP_002549222.1
	CTRG_01155	-0.49324	-0.783554	-0.71366	-0.623047	-0.589736	-0.704083	-0.27491	-0.47345	-0.113067	1.18265	1.43213	2.15397		CTRG_01928	CTRG_01335	CTRG_02947																				XP_002546219.1
	CTRG_01156	-0.704483	-0.704483	-0.396952	-0.351369	-0.704483	-0.704483	-0.42473	-0.36337	-0.40947	1.95744	1.89524	0.911144		CTRG_03865	CTRG_03058	CTRG_00036																				XP_002545371.1
	CTRG_01158	1.47361	1.74105	0.796048	0.194109	-0.39514	-0.182754	-1.13128	-1.26719	-1.37823	-0.23286	0.300487	0.0821576		CTRG_02250	CTRG_05010	CTRG_00064																				XP_002548351.1
	CTRG_01160	0.212365	0.441136	-0.237121	1.06995	0.743082	0.878056	-1.5368	-1.55696	-1.61003	0.475151	0.60417	0.516999		CTRG_00191	CTRG_03431	CTRG_02485																				XP_002546848.1
	CTRG_01183	2.00956	1.62486	1.24959	-0.54545	-0.378556	-0.373749	-0.662309	-0.708717	-0.646374	-0.518987	-0.511919	-0.537945		CTRG_02298	CTRG_05198	CTRG_02945																				XP_002547582.1
	CTRG_01185	-0.942961	-0.994161	-0.875614	-0.494631	-0.473845	-0.42705	1.57788	1.54297	1.65001	-0.249009	-0.152746	-0.160845		CTRG_01871	CTRG_03341	CTRG_02928																				XP_002550116.1
	CTRG_01202	1.2732	1.28577	1.98956	-0.00346663	0.172602	-0.0614452	-0.914331	-0.925619	-0.909563	-0.670719	-0.620526	-0.615472		CTRG_02334	CTRG_05929	CTRG_05079																				XP_002549903.1
	CTRG_01205	0.509546	2.59559	0.441427	-0.181015	-0.262874	0.158429	-0.840933	-1.24637	-1.03604	0.253113	-0.517172	0.1263		CTRG_01992	CTRG_00302	CTRG_04501																				XP_002545762.1
	CTRG_01206	-0.141468	0.431774	-0.212611	-0.817404	-0.981783	-0.811126	-0.71094	-0.654616	-0.649964	1.22954	1.86382	1.45478		CTRG_02260	CTRG_03352	CTRG_05203																				XP_002550850.1
	CTRG_01208	0.292513	0.511887	0.226151	-0.180301	-0.0526552	0.0485486	-1.50212	-1.49662	-1.33915	0.793482	1.39456	1.3037		CTRG_04757	CTRG_01132	CTRG_02558																				XP_002549856.1
	CTRG_01210	-0.786316	-0.825012	-0.468024	0.381922	1.09983	0.357275	-1.15893	-1.21709	-0.930406	0.906557	1.2916	1.3486		CTRG_05801	CTRG_05449	CTRG_02768																				XP_002551452.1
	CTRG_01215	-1.25506	-1.29973	-1.20875	-0.211869	-0.37457	-0.244881	0.0876829	0.124113	0.15015	1.32548	1.46276	1.44467		CTRG_05600	CTRG_05345	CTRG_04088																				XP_002546298.1
	CTRG_01222	0.0826374	0.15249	-0.493154	0.240995	-0.234273	0.495751	-1.31276	-1.39486	-1.34016	1.26714	1.46963	1.06655		CTRG_04074	CTRG_02844	CTRG_04199																				XP_002549471.1
	CTRG_01232	-1.04979	-1.06365	-0.792742	0.345461	1.49552	0.858121	0.48505	0.801234	1.4333	-0.916312	-0.817503	-0.778691		CTRG_04381	CTRG_04602	CTRG_03893																				XP_002551344.1
	CTRG_01238	1.62829	0.809567	0.599669	0.116362	1.54844	0.470606	-0.949255	-1.13247	-1.01655	-0.870967	-0.579116	-0.624573		CTRG_06186	CTRG_03430	CTRG_05512																				XP_002550526.1
	CTRG_01245	1.79057	1.24087	1.69595	-0.0474009	-0.0919966	-0.117261	-0.7985	-0.807687	-0.810861	-0.68042	-0.681086	-0.692174		CTRG_04243	CTRG_06167	CTRG_00051																				XP_002550081.1
	CTRG_01247	-0.582255	-0.433237	-0.777079	1.22457	0.861306	1.22149	-1.24524	-1.19668	-1.25208	0.695796	0.766409	0.717008		CTRG_02885	CTRG_02319	CTRG_00029																				XP_002549328.1
	CTRG_01252	-1.44264	-1.63995	-1.58542	-0.0521146	0.0756406	0.00472975	0.850463	0.785694	0.827912	0.759396	0.482691	0.933601		CTRG_02014	CTRG_00681	CTRG_01936																				XP_002547991.1
	CTRG_01254	1.40764	1.24802	1.37088	0.394195	0.472757	0.532255	-0.954145	-0.950252	-0.945053	-0.847491	-0.850512	-0.878292		CTRG_03473	CTRG_01021	CTRG_01916																				XP_002550802.1
	CTRG_01260	0.163428	0.482949	-1.33164	-0.80391	1.2714	-0.350186	-0.812971	-1.28719	-0.56723	1.56451	1.05718	0.613654		CTRG_02904	CTRG_03118	CTRG_04743																				XP_002549390.1
	CTRG_01272	-0.635427	-0.617423	-0.254821	1.32523	1.88714	1.5283	-0.946555	-0.90528	-0.807193	-0.274851	-0.21859	-0.0805267		CTRG_01565	CTRG_05258	CTRG_05708																				XP_002550177.1
	CTRG_01286	1.16099	1.65399	0.236645	-0.37147	-0.522089	-0.362661	-1.24849	-1.26734	-1.32211	0.609503	0.656726	0.776314		CTRG_05745	CTRG_03750	CTRG_04607																				XP_002550550.1
	CTRG_01288	-1.32625	-1.25573	-1.50142	-0.321444	-0.518417	-0.355535	0.760198	0.897397	0.614751	1.27075	0.988689	0.747003		CTRG_02788	CTRG_03043	CTRG_00049																				XP_002550810.1
	CTRG_01303	1.30844	1.17846	1.68261	0.116447	0.171985	0.131391	-1.26571	-1.28788	-1.2132	-0.439578	-0.257075	-0.125887		CTRG_05210	CTRG_01864	CTRG_02292																				XP_002550577.1
	CTRG_01304	2.41988	1.41348	0.439073	-0.970466	-0.635439	0.0901477	-0.660819	-0.315642	-0.424105	-0.447821	-0.821951	-0.086335		CTRG_04920	CTRG_05965	CTRG_04584																				XP_002546355.1
	CTRG_01309	-0.611336	-0.650717	-0.609604	0.133327	0.055882	0.213117	1.45511	1.55222	1.48208	-1.03615	-0.99065	-0.99328		CTRG_02842	CTRG_00610	CTRG_04232																				XP_002548498.1
	CTRG_01313	-0.645013	0.393414	0.190966	-1.15808	-0.504113	-0.781218	-0.338762	-0.727347	-0.912366	1.57331	1.49867	1.41054		CTRG_01000	CTRG_03420	CTRG_03839																				XP_002548076.1
	CTRG_01327	0.823387	0.686237	-0.253062	1.18344	0.119456	0.357996	0.609135	0.799434	0.279741	-1.57775	-1.31157	-1.71645		CTRG_01434	CTRG_04747	CTRG_00379																				XP_002545732.1
	CTRG_01329	1.86474	1.41285	1.4558	-0.0753712	-0.133533	-0.0191348	-0.758176	-0.757941	-0.75758	-0.745482	-0.74679	-0.739385		CTRG_03742	CTRG_03676	CTRG_05714																				XP_002545790.1
	CTRG_01330	1.01521	0.745666	1.94298	0.502629	0.310654	0.760509	-0.998443	-0.998443	-0.95664	-0.786273	-0.791231	-0.746617		CTRG_02162	CTRG_03027	CTRG_00731																				XP_002548737.1
	CTRG_01331	1.35571	1.19134	2.19769	-0.641484	-0.13354	-0.120803	-0.641484	-0.641484	-0.641484	-0.641484	-0.641484	-0.641484		CTRG_05814	CTRG_01093	CTRG_04252																				XP_002546612.1
	CTRG_01335	1.2855	1.68542	1.91944	-0.39993	-0.30756	-0.402565	-0.598864	-0.670251	-0.670251	-0.500434	-0.670251	-0.670251		CTRG_01608	CTRG_05773	CTRG_01788																				XP_002547331.1
	CTRG_01352	1.43029	1.83699	1.19495	0.216553	-0.0669444	0.212738	-0.980546	-1.01514	-0.887879	-0.695319	-0.534709	-0.710985		CTRG_03201	CTRG_05423	CTRG_03956																				XP_002547152.1
	CTRG_01353	-0.0149614	-0.617675	-0.764077	-0.73759	-0.612417	-0.942775	-0.129988	-0.348138	-0.599926	1.57074	1.32317	1.87363		CTRG_06178	CTRG_03052	CTRG_05011																				XP_002548928.1
	CTRG_01356	1.57451	1.28543	0.757316	0.824923	0.436419	0.560435	-1.08081	-1.07193	-1.07897	-0.77798	-0.745606	-0.683733		CTRG_02852	CTRG_03442	CTRG_02506																				XP_002548365.1
	CTRG_01359	-0.528223	-0.585224	-0.804717	-0.763131	-0.745712	-0.859519	-0.204983	-0.158455	-0.167057	1.69693	1.63624	1.48385		CTRG_01967	CTRG_04743	CTRG_03094																				XP_002550819.1
	CTRG_01366	-1.16724	-1.14999	-1.08574	-0.783753	-0.707839	-0.749917	1.05167	1.00844	1.19116	0.748747	0.777411	0.867049		CTRG_04308	CTRG_04744	CTRG_02106																				XP_002547790.1
	CTRG_01371	2.03846	1.65335	1.13795	-0.310323	-0.598397	-0.519411	-0.605833	-0.673365	-0.775175	-0.655603	-0.317076	-0.374577		CTRG_05414	CTRG_01827	CTRG_00752																				XP_002547244.1
	CTRG_01372	0.218444	0.15407	0.15135	-0.861343	-0.862829	-0.855463	1.46726	1.51315	1.50757	-0.796866	-0.816348	-0.818999		CTRG_06221	CTRG_03313	CTRG_04893																				XP_002549421.1
	CTRG_01373	-0.286541	-0.347386	-0.270122	-1.15613	-1.18691	-1.16938	1.5218	1.52327	1.4041	0.0214311	0.00258286	-0.0567182		CTRG_03546	CTRG_02543	CTRG_03744																				XP_002547308.1
	CTRG_01374	1.59666	1.2709	1.67797	0.138336	0.064714	0.0999324	-0.802233	-0.848188	-0.995595	-0.723256	-0.826859	-0.652379		CTRG_02667	CTRG_05889	CTRG_02045																				XP_002547444.1
	CTRG_01384	1.93936	0.795982	-0.515079	1.06854	0.118804	0.514147	-1.31757	-1.25576	-1.1536	-0.258589	-0.289923	0.353694		CTRG_01232	CTRG_01331	CTRG_01245																				XP_002546592.1
	CTRG_01386	-0.903386	-0.940119	-0.89919	-0.978045	-0.972955	-0.961602	0.659552	0.948028	0.686599	1.23863	0.871811	1.25068		CTRG_02170	CTRG_01111	CTRG_04523																				XP_002546509.1
	CTRG_01388	-0.0221254	-0.27113	0.995979	0.854498	1.92644	0.599919	-0.0347414	-0.259406	0.0999153	-1.35588	-1.32452	-1.20894		CTRG_01288	CTRG_03745	CTRG_01049																				XP_002545791.1
	CTRG_01396	-0.350324	1.18872	-0.379977	-0.265555	-0.914079	-0.274196	-0.917854	-0.295679	-1.15193	0.51854	0.479502	2.36283		CTRG_04564	CTRG_01909	CTRG_00300																				XP_002548088.1
	CTRG_01402	-1.18307	-1.17867	-1.17081	-0.619498	-0.56778	-0.54384	0.442865	0.389473	0.474885	1.16011	1.32943	1.46689		CTRG_04383	CTRG_03831	CTRG_01827																				XP_002548343.1
	CTRG_01406	1.46986	1.23694	2.15302	-0.442901	-0.424599	-0.438255	-0.603572	-0.592719	-0.597857	-0.587189	-0.587748	-0.584976		CTRG_02755	CTRG_05442	CTRG_00042																				XP_002550292.1
	CTRG_01409	-0.734266	-0.843064	-0.804439	-0.684289	-0.67399	-0.604147	1.47071	1.36252	1.92229	-0.137353	-0.286055	0.0120894		CTRG_03346	CTRG_00771	CTRG_04294																				XP_002548263.1
	CTRG_01411	-0.388436	-0.415039	-0.194547	-0.67967	-0.565392	-0.730062	1.57882	1.57624	1.75812	-0.677247	-0.642366	-0.620419		CTRG_04251	CTRG_01990	CTRG_05152																				XP_002547910.1
	CTRG_01417	1.28203	-0.0554538	0.105304	-0.856612	-0.0292837	-0.864577	-1.67368	-0.88438	-0.308422	0.636104	0.958093	1.69088		CTRG_01402	CTRG_00110	CTRG_01155																				XP_002551185.1
	CTRG_01423	0.337847	0.101525	2.05093	-0.309668	0.346369	-0.283082	0.489602	0.418596	0.824231	-1.34804	-1.37629	-1.25202		CTRG_01867	CTRG_05709	CTRG_04251																				XP_002549294.1
	CTRG_01427	-0.887946	-1.03762	-0.918829	0.865063	0.518266	0.806779	-0.923013	-0.914674	-0.962815	1.01751	1.1892	1.24808		CTRG_00472	CTRG_03800	CTRG_05962																				XP_002547374.1
	CTRG_01433	0.300648	0.178461	1.52277	-0.526851	-0.127116	-0.453785	0.896007	0.750591	1.31504	-1.35856	-1.24439	-1.25281		CTRG_05936	CTRG_03248	CTRG_02278																				XP_002545836.1
	CTRG_01434	-1.6851	-1.7592	-1.26418	0.227787	0.488697	0.378051	0.27498	0.0594053	0.670306	0.574937	0.787345	1.24697		CTRG_00495	CTRG_00098	CTRG_05816																				XP_002551203.1
	CTRG_01435	-0.572544	-0.444492	-1.06778	-0.100254	-0.287192	-0.290585	-0.547908	-0.7215	-0.76372	1.83705	1.50294	1.45598		CTRG_04341	CTRG_00458	CTRG_00289																				XP_002545446.1
	CTRG_01436	-1.21894	-1.06121	-1.38656	0.582018	-0.0111003	0.510024	-0.383988	-0.452022	-0.492959	1.58536	1.31524	1.01414		CTRG_02120	CTRG_05746	CTRG_04884																				XP_002548934.1
	CTRG_01443	1.18926	0.996378	0.578179	1.32695	1.16231	0.252364	-0.971546	-0.975505	-0.983739	-0.783269	-0.925856	-0.865536		CTRG_04280	CTRG_03705	CTRG_04816																				XP_002547717.1
	CTRG_01458	1.45372	2.43683	0.540146	-0.345593	-0.360202	0.0255766	-0.539777	-0.564833	-0.745655	-0.485152	-0.662852	-0.75221		CTRG_05956	CTRG_05048	CTRG_03186																				XP_002546621.1
	CTRG_01460	-1.07961	-1.08813	-1.07523	-0.800757	-0.844201	-0.826228	0.921184	0.888644	0.959176	0.911634	0.99663	1.03688		CTRG_05584	CTRG_01374	CTRG_02613																				XP_002547262.1
	CTRG_01463	-1.29712	-1.44146	-1.66158	-0.12519	-0.386032	-0.0652336	0.870054	0.993446	0.471576	0.982501	0.797674	0.86137		CTRG_02920	CTRG_04722	CTRG_05449																				XP_002550553.1
	CTRG_01471	1.2825	2.56789	0.196935	0.212636	-0.157775	-0.193263	-0.662242	-0.55637	-0.745481	-0.498234	-0.632557	-0.814042		CTRG_04154	CTRG_06040	CTRG_01313																				XP_002545411.1
	CTRG_01473	-1.20624	-1.23025	-1.39362	-0.362652	-0.640982	-0.173303	0.389642	0.360913	0.348844	1.42222	1.27213	1.2133		CTRG_03522	CTRG_03597	CTRG_05562																				XP_002546731.1
	CTRG_01485	-1.1944	-1.21144	-1.12363	-0.601454	-0.586796	-0.592489	0.43665	0.413813	0.549652	1.19358	1.29593	1.42059		CTRG_02046	CTRG_02725	CTRG_03755																				XP_002551297.1
	CTRG_01487	-1.29305	-1.74033	-1.54688	0.304283	1.29356	0.670357	0.661727	0.625897	0.297581	-0.133017	0.869025	-0.00914714		CTRG_04810	CTRG_02209	CTRG_02113																				XP_002551012.1
	CTRG_01488	-1.33357	-1.23714	-0.719163	-0.0759908	0.051782	-0.159929	1.69119	0.95144	1.74924	-0.213441	-0.249782	-0.454641		CTRG_00911	CTRG_02265	CTRG_02087																				XP_002550420.1
	CTRG_01491	-0.429942	-0.556568	-1.12324	0.0543798	-0.239136	0.412382	-0.25837	-1.08745	-1.13658	1.74069	1.31976	1.30408		CTRG_04106	CTRG_05998	CTRG_03800																				XP_002545846.1
	CTRG_01496	0.737421	0.717265	1.70447	0.690337	0.796824	0.617112	-1.32526	-1.34387	-1.05218	-0.304227	-0.708707	-0.529193		CTRG_00375	CTRG_03474	CTRG_03532																				XP_002547434.1
	CTRG_01503	2.10052	1.64738	0.953213	-0.382269	-0.202271	-0.112599	-0.839876	-0.626537	-0.53945	-0.508417	-0.679256	-0.810436		CTRG_00417	CTRG_03131	CTRG_01142																				XP_002547353.1
	CTRG_01505	-0.4276	-0.401814	-0.346146	-0.208864	-0.478716	-0.0540565	-0.807899	-0.829983	-1.13452	2.00199	1.42092	1.26669		CTRG_03495	CTRG_04483	CTRG_01814																				XP_002551228.1
	CTRG_01507	-1.05142	-1.00329	-1.13439	-0.117654	-0.298562	-0.243483	-0.294481	-0.219133	-0.283829	1.53439	1.43899	1.67287		CTRG_00380	CTRG_04726	CTRG_02557																				XP_002547021.1
	CTRG_01514	1.69212	1.73794	1.17497	-0.0135785	0.0214812	0.111763	-0.806569	-0.814642	-0.757147	-0.777136	-0.783412	-0.78579		CTRG_06085	CTRG_01845	CTRG_02607																				XP_002550256.1
	CTRG_01532	-1.06751	-1.0941	-1.06742	-0.671891	-0.585128	-0.563855	0.290191	0.0657123	0.441342	1.306	1.27095	1.67571		CTRG_01997	CTRG_04446	CTRG_04564																				XP_002548301.1
	CTRG_01546	-1.35813	-1.41419	-1.39029	-0.304303	-0.505741	-0.32233	0.818374	0.819577	0.664389	1.02577	1.00635	0.96052		CTRG_02239	CTRG_00299	CTRG_06014																				XP_002546002.1
	CTRG_01565	-1.38599	-1.37265	-1.08847	-0.370704	-0.0568804	-0.28586	0.0677013	-0.00921202	0.568307	1.04497	1.13167	1.75711		CTRG_04082	CTRG_00099	CTRG_03483																				XP_002550281.1
	CTRG_01570	0.451073	0.0324598	0.496384	0.763056	0.945617	1.37371	-1.43029	-1.65178	-1.44691	-0.0613694	-0.0315881	0.559627		CTRG_03593	CTRG_03956	CTRG_03088																				XP_002548480.1
	CTRG_01581	1.13758	0.676715	2.51345	-0.0882733	-0.00648004	-0.047435	-0.712136	-0.704507	-0.705538	-0.689812	-0.690333	-0.683231		CTRG_04259	CTRG_03893	CTRG_04689																				XP_002548689.1
	CTRG_01592	-0.732344	-0.737862	-0.878143	-0.275195	0.254639	0.331481	-0.88112	-0.724914	-0.873304	1.39782	1.47198	1.64697		CTRG_05980	CTRG_01595	CTRG_03043																				XP_002547455.1
	CTRG_01594	-0.973262	-0.972475	-0.972774	-0.935887	-0.931544	-0.938237	0.840698	0.84343	0.927083	1.17631	0.977198	0.959463		CTRG_05764	CTRG_03472	CTRG_05480																				XP_002546874.1
	CTRG_01595	2.31412	1.0079	0.620202	-0.528811	-0.974445	-0.520599	-0.729177	-0.736045	-1.03273	-0.351925	0.618128	0.313376		CTRG_02516	CTRG_00161	CTRG_05054																				XP_002545427.1
	CTRG_01605	-1.09065	-1.08961	-1.04098	-0.731178	-0.643345	-0.682135	0.3814	0.230178	0.776112	0.940482	1.26269	1.68704		CTRG_05083	CTRG_03330	CTRG_04731																				XP_002551410.1
	CTRG_01608	-1.2571	-1.2549	-1.37446	-0.469553	-0.616063	-0.41708	0.746913	0.789864	0.547505	1.29	1.06379	0.95108		CTRG_04204	CTRG_03801	CTRG_03058																				XP_002547743.1
	CTRG_01616	-1.13879	-1.2692	-1.46451	-0.318182	-0.593407	-0.27699	0.470601	0.170332	0.686557	1.40084	1.0878	1.24495		CTRG_04380	CTRG_05950	CTRG_01158																				XP_002550907.1
	CTRG_01620	-0.345772	-0.031754	0.537986	0.414439	0.644003	1.03902	-1.64176	-1.54769	-1.34847	0.362815	0.80788	1.1093		CTRG_01076	CTRG_04642	CTRG_03991																				XP_002547424.1
	CTRG_01629	-0.348909	-0.711481	-0.994047	-0.637367	-0.13264	-0.287641	-0.146312	-0.649489	-0.696055	1.35866	0.975435	2.26984		CTRG_02985	CTRG_01723	CTRG_00992																				XP_002547366.1
	CTRG_01645	-1.26443	-1.34412	-1.15879	0.414102	0.483908	0.522559	-0.474659	-0.583327	-0.354521	1.02877	1.14664	1.58387		CTRG_05285	CTRG_02029	CTRG_01779																				XP_002551375.1
	CTRG_01655	-0.0579119	-0.121733	-0.379641	-1.2355	-0.996954	-1.11843	1.42699	1.35339	1.74751	-0.0981652	-0.25512	-0.264436		CTRG_02485	CTRG_04816	CTRG_01709																				XP_002545731.1
	CTRG_01660	1.50473	2.32078	0.345655	0.15943	0.0381153	0.0112754	-0.764101	-0.749815	-0.766862	-0.68793	-0.702688	-0.708594		CTRG_02231	CTRG_03915	CTRG_00741																				XP_002550061.1
	CTRG_01661	-0.963768	-0.886838	-1.02309	-0.0742624	-0.480692	0.0148253	1.51781	1.7656	1.41254	-0.487272	-0.271935	-0.522917		CTRG_02335	CTRG_05030	CTRG_01818																				XP_002545717.1
	CTRG_01667	-0.928297	-0.856974	-0.693595	-0.175918	-0.00644235	-0.0757091	1.46715	1.39285	1.84093	-0.886213	-0.677222	-0.400568		CTRG_00999	CTRG_00534	CTRG_05160																				XP_002550866.1
	CTRG_01668	-1.33621	-1.41013	-1.26538	-0.367139	-0.158214	-0.264946	0.31166	0.126406	0.658659	1.06533	0.982118	1.65784		CTRG_02196	CTRG_02430	CTRG_01831																				XP_002549183.1
	CTRG_01684	-1.16693	-1.17479	-1.25069	-0.41824	-0.606388	-0.471872	0.32129	0.200071	0.50724	1.20792	1.44781	1.40458		CTRG_05574	CTRG_00879	CTRG_02387																				XP_002545398.1
	CTRG_01691	1.49817	2.44706	0.199209	-0.167679	-0.448252	-0.338966	-0.849314	-0.813383	-0.91977	-0.0933165	-0.172703	-0.341054		CTRG_01094	CTRG_05963	CTRG_01330																				XP_002547131.1
	CTRG_01697	1.81618	1.99267	1.02331	-0.661228	-0.542648	-0.590328	-0.385769	-0.419501	-0.6312	-0.617835	-0.577672	-0.405969		CTRG_04882	CTRG_06102	CTRG_04046																				XP_002548893.1
	CTRG_01702	0.449806	-0.19073	0.39986	-0.303189	-0.900371	-0.900371	-0.190699	1.69562	2.09316	-0.900371	-0.625582	-0.627138		CTRG_00282	CTRG_04646	CTRG_04633																				XP_002548854.1
	CTRG_01703	-0.616466	-0.518678	-0.616466	-0.493029	-0.616466	-0.616466	1.1438	1.76837	1.9617	-0.616466	-0.389272	-0.390558		CTRG_03325	CTRG_05850	CTRG_04817																				XP_002548314.1
	CTRG_01709	0.467706	-0.21241	-0.519377	-0.24873	-0.894061	-0.0420082	-0.894061	-0.686261	-0.894061	2.55183	0.887601	0.483833		CTRG_02534	CTRG_04188	CTRG_04832																				XP_002546343.1
	CTRG_01710	-0.0347243	0.372908	0.628137	-0.0702314	0.071454	0.591844	-1.49962	-1.56743	-1.47985	0.975973	0.664055	1.34748		CTRG_02117	CTRG_05032	CTRG_06032																				XP_002546571.1
	CTRG_01714	-0.977607	-0.98346	-0.994175	0.727149	0.583225	0.735981	-0.88838	-0.903986	-0.883672	1.13927	1.25675	1.18891		CTRG_03623	CTRG_00196	CTRG_04602																				XP_002551036.1
	CTRG_01715	1.25513	1.14074	1.08983	0.895904	0.434439	0.586962	-1.27288	-1.24231	-1.23105	-0.590453	-0.575131	-0.491195		CTRG_04252	CTRG_03600	CTRG_04837																				XP_002547488.1
	CTRG_01718	-1.08038	-1.07844	-1.0988	-0.643801	-0.713097	-0.606007	0.329804	0.247661	0.508208	1.2602	1.5465	1.32816		CTRG_05537	CTRG_05928	CTRG_00137																				XP_002546105.1
	CTRG_01723	0.850324	0.466841	2.19254	-0.572319	-0.221187	-0.493084	0.391821	0.217895	0.639523	-1.18661	-1.17321	-1.11253		CTRG_04221	CTRG_02464	CTRG_00680																				XP_002550182.1
	CTRG_01727	-1.17616	-1.1228	-1.44232	-0.243792	-0.608011	-0.450127	0.469147	0.403221	0.346841	1.59256	1.35557	0.875868		CTRG_06214	CTRG_03419	CTRG_03730																				XP_002550833.1
	CTRG_01728	-1.11051	-1.12937	-1.08711	-0.715149	-0.805734	-0.748222	0.705692	0.60127	0.834016	1.02569	1.0906	1.33883		CTRG_00055	CTRG_05890	CTRG_05644																				XP_002547391.1
	CTRG_01732	-0.203328	0.831693	0.607327	0.170519	0.258084	-0.675463	-1.39887	-1.21218	-1.51616	0.571492	1.29157	1.27532		CTRG_01473	CTRG_01767	CTRG_05698																				XP_002551042.1
	CTRG_01733	1.92077	1.19034	1.4952	0.108633	0.0122411	-0.0613103	-0.771937	-0.796549	-0.786275	-0.710941	-0.863637	-0.736537		CTRG_03686	CTRG_00584	CTRG_04293																				XP_002551188.1
	CTRG_01746	0.00262187	0.613088	-1.31289	0.829264	0.535216	1.07812	0.799278	0.882443	0.414177	-0.937126	-1.25274	-1.65146		CTRG_00769	CTRG_05853	CTRG_01849																				XP_002550795.1
	CTRG_01753	-1.1574	-1.34022	-1.18163	-0.582703	-0.324473	-0.549869	0.261523	0.366603	0.7402	1.08085	1.03407	1.65305		CTRG_04713	CTRG_05828	CTRG_05934																				XP_002547786.1
	CTRG_01758	1.8476	1.71887	1.30933	-0.550143	-0.642697	-0.45681	-0.661578	-0.843645	-0.402103	-0.624987	-0.506131	-0.187708		CTRG_02892	CTRG_02835	CTRG_01205																				XP_002547592.1
	CTRG_01759	1.43985	-0.637179	-0.93428	-0.184225	-0.330469	-0.93428	-0.93428	-0.93428	0.00568304	1.18606	0.446248	1.81115		CTRG_05906	CTRG_01655	CTRG_02969																				XP_002546635.1
	CTRG_01760	0.171187	0.443327	0.316769	0.251893	0.343057	0.361612	-1.53094	-1.65485	-1.5728	0.922424	0.805202	1.14311		CTRG_04894	CTRG_03813	CTRG_05837																				XP_002549051.1
	CTRG_01761	-1.00463	-0.968879	-1.02567	-0.496304	-0.541698	-0.36563	-0.0154116	-0.0702772	-0.171264	1.68818	1.60181	1.36979		CTRG_00107	CTRG_03577	CTRG_00301																				XP_002546916.1
	CTRG_01762	-0.284945	-0.342205	-0.552711	1.81448	1.34223	1.71935	-0.458535	-0.383017	-0.522426	-0.734815	-0.784106	-0.813304		CTRG_01950	CTRG_04814	CTRG_00065																				XP_002545633.1
	CTRG_01765	1.69105	1.86366	1.35128	-0.345584	-0.335562	-0.485251	-0.645863	-0.640377	-0.739116	-0.638135	-0.454621	-0.621485		CTRG_02689	CTRG_00051	CTRG_01443																				XP_002550180.1
	CTRG_01766	2.17799	0.972895	1.10723	0.389647	0.122685	0.0373381	-0.871072	-0.715014	-0.979546	-0.786016	-0.664534	-0.791609		CTRG_00195	CTRG_05262	CTRG_02200																				XP_002546440.1
	CTRG_01767	0.997219	2.07911	1.28655	0.290227	-0.71137	0.369121	-0.767488	-1.03279	-0.796959	-0.674318	-0.607738	-0.431564		CTRG_03502	CTRG_05944	CTRG_02594																				XP_002545524.1
	CTRG_01776	0.586268	-0.249101	-0.593624	-0.593624	-0.593624	-0.593624	-0.593624	-0.593624	-0.593624	-0.183827	2.20792	1.79411		CTRG_02253	CTRG_01581	CTRG_02529																				XP_002548347.1
	CTRG_01778	-0.699381	-0.70126	-0.950418	-0.527881	-0.729328	-0.470596	-0.168529	-0.131839	-0.401809	1.8983	1.68416	1.19859		CTRG_03895	CTRG_03295	CTRG_01353																				XP_002545735.1
	CTRG_01779	-0.214008	-0.679125	-0.777921	-0.653212	-0.175559	-0.160454	-0.679121	-0.53698	-0.465352	0.867277	0.828829	2.64563		CTRG_02445	CTRG_04138	CTRG_06168																				XP_002551112.1
	CTRG_01783	-1.1638	-1.01224	-1.36285	-0.307806	-0.634016	-0.278376	0.246696	0.284413	0.024686	1.65295	1.45212	1.09823		CTRG_05175	CTRG_05951	CTRG_05754																				XP_002550626.1
	CTRG_01787	0.344521	0.240132	0.94478	1.04106	1.62584	0.881352	-1.26493	-1.33717	-1.22353	-0.494218	-0.451758	-0.306073		CTRG_04461	CTRG_02330	CTRG_01496																				XP_002550303.1
	CTRG_01788	1.00316	-0.151897	0.267671	-0.481897	-0.389011	-0.356731	-1.16611	-1.07879	-1.37322	1.24916	1.65656	0.821101		CTRG_03371	CTRG_04111	CTRG_01887																				XP_002547928.1
	CTRG_01790	-1.12063	-1.1124	-1.1058	-0.541225	-0.39242	-0.531994	0.111047	-0.0298411	0.398067	1.23913	1.33694	1.74914		CTRG_03563	CTRG_02184	CTRG_04722																				XP_002549408.1
	CTRG_01793	1.27966	1.80783	0.748024	-0.921392	-1.02667	-0.771261	-0.682945	-0.83166	-1.07086	0.574215	0.476932	0.41813		CTRG_02797	CTRG_01304	CTRG_01776																				XP_002551437.1
	CTRG_01795	1.26324	1.72097	1.89622	-0.422054	-0.331893	-0.370514	-0.74328	-0.721114	-0.735287	-0.540619	-0.514499	-0.501172		CTRG_02676	CTRG_03477	CTRG_04814																				XP_002549702.1
	CTRG_01796	0.893411	0.683323	2.2381	-0.0988876	0.328532	0.0178247	-0.205927	-0.151762	-0.0163472	-1.20996	-1.29854	-1.17976		CTRG_00050	CTRG_02387	CTRG_00856																				XP_002545430.1
	CTRG_01806	-1.42779	-1.42621	-1.01376	0.286714	2.14738	0.333845	-0.568031	0.02944	0.17693	0.623243	0.410385	0.427855		CTRG_01097	CTRG_02091	CTRG_05944																				XP_002550329.1
	CTRG_01814	-0.522748	-0.0811891	-0.698517	-0.103182	-0.743138	0.89119	-1.15418	-1.12476	-0.581076	0.945199	1.67204	1.50036		CTRG_04080	CTRG_00294	CTRG_01396																				XP_002548282.1
	CTRG_01815	-1.24038	-1.26278	-1.01381	-0.634716	-0.207422	-0.649905	0.337182	0.026224	0.938384	0.88452	1.08759	1.73511		CTRG_01592	CTRG_03045	CTRG_02374																				XP_002551373.1
	CTRG_01817	2.0543	1.52734	0.886324	-0.547423	-0.626416	-0.5803	-0.838225	-0.804409	-1.11634	-0.11805	0.150676	0.0125288		CTRG_00358	CTRG_01458	CTRG_03292																				XP_002545918.1
	CTRG_01818	-0.73524	-0.73524	-0.267125	-0.73524	-0.591007	-0.380399	-0.73524	-0.73524	0.162883	1.29072	1.57315	1.88798		CTRG_02079	CTRG_05664	CTRG_01183																				XP_002549066.1
	CTRG_01823	-1.01448	-1.0977	-1.04945	-0.621321	-0.580797	-0.678971	1.52581	1.29754	1.51298	0.200175	0.327809	0.178398		CTRG_06092	CTRG_04168	CTRG_02359																				XP_002548470.1
	CTRG_01825	1.19458	1.6022	2.0087	-0.361833	-0.120692	-0.278394	-0.784368	-0.685559	-0.61065	-0.69624	-0.662074	-0.605675		CTRG_04245	CTRG_05177	CTRG_00291																				XP_002546995.1
	CTRG_01827	1.51246	0.946459	1.7639	0.343418	-0.226124	-0.716107	-1.1739	-1.00311	-1.13652	-0.550316	0.0307386	0.209103		CTRG_00036	CTRG_03751	CTRG_02799																				XP_002548013.1
	CTRG_01828	1.86815	1.09148	1.84095	-0.341331	-0.313721	-0.45039	-0.611992	-0.751697	-0.807164	-0.660189	-0.668176	-0.195926		CTRG_05511	CTRG_00175	CTRG_06128																				XP_002545604.1
	CTRG_01829	0.482884	0.0346498	0.167095	-1.59949	-1.25758	-1.24344	1.06891	1.42717	1.30568	-0.122673	0.111113	-0.374318		CTRG_01727	CTRG_05540	CTRG_03917																				XP_002550237.1
	CTRG_01831	-0.471627	-0.516623	0.0776224	0.47881	-0.057411	-1.03077	-1.27428	-0.387396	-0.908214	0.610179	1.43618	2.04352		CTRG_01616	CTRG_01766	CTRG_04828																				XP_002545233.1
	CTRG_01832	1.74952	1.77582	1.39734	-0.326421	-0.603216	-0.352916	-0.65963	-0.696255	-0.599698	-0.652693	-0.504807	-0.527042		CTRG_04175	CTRG_02273	CTRG_01156																				XP_002551343.1
	CTRG_01842	-1.0661	-1.07786	-1.11619	-0.676139	-0.668262	-0.670215	0.408479	0.250792	0.527828	1.23749	1.45116	1.39901		CTRG_04309	CTRG_04909	CTRG_05873																				XP_002547230.1
	CTRG_01843	1.33411	1.21782	1.47788	-0.311867	-0.366258	-0.391689	0.306371	0.278368	0.293414	-1.27673	-1.29004	-1.27139		CTRG_04766	CTRG_04685	CTRG_01238																				XP_002549704.1
	CTRG_01845	2.20403	1.77096	0.600295	-0.394236	-0.519979	-0.104884	-0.633715	-0.69636	-0.755352	-0.356053	-0.514636	-0.600076		CTRG_03515	CTRG_02420	CTRG_01102																				XP_002549705.1
	CTRG_01848	1.15033	1.68672	0.863589	-0.732132	-0.796869	-0.913461	0.722345	0.512807	0.519288	-0.985938	-1.0005	-1.02618		CTRG_02907	CTRG_04391	CTRG_06080																				XP_002548866.1
	CTRG_01849	-0.626026	-0.199161	-0.932274	-1.09187	-0.441038	-0.45483	-0.369559	0.251724	-0.677911	1.53122	0.969908	2.03982		CTRG_05253	CTRG_05475	CTRG_03897																				XP_002545417.1
	CTRG_01852	1.307	1.18069	2.15513	0.107725	-0.0593098	-0.3951	-0.738428	-0.751849	-0.724968	-0.730203	-0.661106	-0.68958		CTRG_01815	CTRG_01989	CTRG_03517																				XP_002549675.1
	CTRG_01864	1.11849	1.11072	2.08484	0.0367202	0.350428	0.19474	-0.859861	-0.855641	-0.860005	-0.791594	-0.776546	-0.752286		CTRG_04242	CTRG_00860	CTRG_01260																				XP_002546441.1
	CTRG_01867	-1.22396	-1.15993	-1.37698	-0.503059	-0.6861	-0.497876	0.799823	0.859382	0.563231	1.32279	1.08057	0.822101		CTRG_04258	CTRG_02699	CTRG_01384																				XP_002551140.1
	CTRG_01871	-1.25692	-1.18851	-1.15033	-0.504284	-0.371158	-0.519743	0.215347	0.273879	0.370746	1.60021	1.25541	1.27537		CTRG_03357	CTRG_01887	CTRG_00232																				XP_002550756.1
	CTRG_01877	-1.12339	-1.09954	-1.07338	-0.645347	-0.612671	-0.659722	0.379991	0.212712	0.529894	1.28942	1.18761	1.61442		CTRG_05275	CTRG_02711	CTRG_03353																				XP_002545551.1
	CTRG_01885	1.34098	1.14016	1.24161	0.488557	0.496285	0.43907	-1.32522	-1.31678	-1.29942	-0.498998	-0.405228	-0.301016		CTRG_01753	CTRG_00813	CTRG_01010																				XP_002548749.1
	CTRG_01887	1.90995	1.68028	0.581994	0.0438964	0.0714656	-0.312709	-1.11327	-1.00865	-1.30282	-0.13143	-0.323823	-0.0948826		CTRG_00566	CTRG_01691	CTRG_01491																				XP_002548158.1
	CTRG_01888	1.60105	1.35069	1.33279	0.374406	0.272146	0.285989	-0.852762	-0.833321	-0.855455	-0.878053	-0.895588	-0.901895		CTRG_02906	CTRG_00142	CTRG_01629																				XP_002551368.1
	CTRG_01892	1.59847	2.10007	0.359169	0.27814	-0.00645263	0.349757	-0.842706	-0.858321	-0.871337	-0.648409	-0.640093	-0.818291		CTRG_01487	CTRG_04135	CTRG_05379																				XP_002549078.1
	CTRG_01893	-0.50674	-0.820692	0.053388	-0.623519	-0.165917	-0.273293	1.41008	1.23564	2.04339	-0.74461	-0.942448	-0.665282		CTRG_05575	CTRG_00159	CTRG_01009																				XP_002545236.1
	CTRG_01898	-1.24433	-1.24327	-1.37814	-0.462436	-0.592973	-0.498384	0.909118	0.967734	0.511359	1.25655	0.972513	0.802252		CTRG_00750	CTRG_05910	CTRG_01140																				XP_002549087.1
	CTRG_01907	-0.617901	-0.607715	-0.62417	-0.548276	-0.554874	-0.551256	-0.4803	-0.492523	-0.470042	1.90034	1.53269	1.51402		CTRG_01975	CTRG_02853	CTRG_02348																				XP_002549983.1
	CTRG_01909	-0.000724028	0.344445	-0.499656	-0.992446	-1.09075	-1.08713	1.62282	1.6267	1.23212	-0.284569	-0.342629	-0.528185		CTRG_03942	CTRG_05174	CTRG_02420																				XP_002545589.1
	CTRG_01916	1.55112	-0.282199	0.721641	0.507664	-0.167387	0.31051	-1.23599	-1.48005	-1.55461	-0.00768784	1.07974	0.557258		CTRG_00520	CTRG_03885	CTRG_02628																				XP_002551109.1
	CTRG_01921	0.5438	0.108322	1.5917	0.722361	1.17888	1.20775	-0.894984	-0.822809	-0.839343	-0.905371	-0.945151	-0.945151		CTRG_00737	CTRG_03752	CTRG_01759																				XP_002548448.1
	CTRG_01925	0.130613	0.312135	0.00152791	-1.57773	-1.65753	-1.56713	0.822564	0.782021	0.753049	0.716838	0.644715	0.638922		CTRG_05685	CTRG_01386	CTRG_02783																				XP_002550139.1
	CTRG_01928	-1.44931	-1.55027	-1.17351	-0.126273	0.691725	0.0232611	-0.219311	-0.083714	0.230701	1.03471	1.24898	1.373		CTRG_01783	CTRG_03656	CTRG_04484																				XP_002546439.1
	CTRG_01936	-0.676923	-0.802945	-0.0747834	-0.24555	0.206664	-0.802945	-0.802945	-0.802945	-0.686525	1.69193	1.37714	1.61983		CTRG_04898	CTRG_02372	CTRG_02925																				XP_002547840.1
	CTRG_01950	-1.26608	-1.23339	-1.12595	-0.669674	-0.636806	-0.553035	0.517632	0.683102	0.914081	0.884815	1.18435	1.30096		CTRG_00848	CTRG_03770	CTRG_02825																				XP_002550268.1
	CTRG_01956	-1.13283	-0.973358	-1.42005	-0.308677	-0.630496	-0.0136503	0.439379	0.217617	-0.277456	1.8344	1.20972	1.0554		CTRG_04759	CTRG_02264	CTRG_04105																				XP_002545665.1
	CTRG_01962	-0.691943	-0.57358	0.434022	1.62831	1.94677	0.716764	-0.456222	-1.20021	-0.887074	-0.373553	-0.675442	0.132157		CTRG_00154	CTRG_05200	CTRG_02543																				XP_002547154.1
	CTRG_01967	0.0423088	-0.37902	0.241444	1.27484	1.9589	1.38571	-0.790929	-0.756068	-0.729984	-0.747912	-0.740101	-0.759184		CTRG_01806	CTRG_02081	CTRG_02405																				XP_002550340.1
	CTRG_01970	-0.494508	-0.630559	-0.32047	-0.552216	-0.533737	-0.503761	1.57441	1.60401	1.77017	-0.697238	-0.587063	-0.629033		CTRG_00927	CTRG_03578	CTRG_02460																				XP_002549432.1
	CTRG_01975	-1.65259	-1.25934	-1.49651	0.32555	0.557125	0.745064	1.34448	0.693744	0.912471	0.416788	-0.245566	-0.341219		CTRG_00796	CTRG_02051	CTRG_04025																				XP_002550841.1
	CTRG_01985	-0.408486	-0.687682	0.120369	-0.06022	0.229823	-0.0996095	-1.12878	-1.23642	-0.9416	0.846626	1.36037	2.00562		CTRG_05204	CTRG_01660	CTRG_04658																				XP_002547752.1
	CTRG_01989	1.65447	2.03977	0.563016	0.332272	-0.19783	0.238245	-0.720338	-0.755422	-0.801177	-0.757401	-0.816837	-0.778764		CTRG_00027	CTRG_05057	CTRG_00554																				XP_002550270.1
	CTRG_01990	1.9964	1.47023	1.08798	-0.339975	-0.0459351	0.0823461	-1.23193	-0.882788	-0.813132	-0.40245	-0.47786	-0.442888		CTRG_02648	CTRG_02925	CTRG_05677																				XP_002550666.1
	CTRG_01992	-1.26743	-1.28061	-0.796156	0.240701	0.680886	0.249854	-0.640254	-0.723543	-0.426211	0.993593	1.37171	1.59747		CTRG_05403	CTRG_01892	CTRG_02699																				XP_002549835.1
	CTRG_01997	-1.48574	-1.30255	-1.67376	0.23076	-0.414747	0.0255478	0.574868	0.782893	0.394389	1.20261	1.09363	0.572096		CTRG_02134	CTRG_03088	CTRG_01845																				XP_002546428.1
	CTRG_01999	-1.19834	-1.19684	-1.18631	-0.501974	-0.437064	-0.417965	0.0928845	0.241871	0.44614	1.2194	1.33313	1.60506		CTRG_01956	CTRG_05645	CTRG_00725																				XP_002550829.1
	CTRG_02006	-0.724434	-0.815648	-0.876721	1.36105	1.12967	1.31599	-1.02784	-1.01707	-1.05555	0.553546	0.583079	0.573919		CTRG_05855	CTRG_05231	CTRG_01417																				XP_002549335.1
	CTRG_02014	-1.42144	-1.44396	-1.19677	-0.355943	-0.272124	-0.444738	0.585	0.409427	0.776327	0.945077	0.952826	1.46632		CTRG_02947	CTRG_04311																					XP_002549414.1
	CTRG_02016	0.659428	0.260329	1.0225	-0.297995	-0.171268	-0.232378	1.06908	0.849	1.13052	-1.37419	-1.4786	-1.43642		CTRG_05147	CTRG_06051																					XP_002546870.1
	CTRG_02029	1.16525	0.646984	1.94073	-0.48945	0.147143	-0.359476	0.251492	0.421411	0.0594039	-1.38366	-1.31873	-1.0811		CTRG_06254	CTRG_03975																					XP_002548640.1
	CTRG_02032	1.61646	1.83435	1.24092	0.00042919	-0.12102	-0.010367	-0.747317	-0.74746	-0.753945	-0.767663	-0.765493	-0.778894		CTRG_02946	CTRG_01313																					XP_002545820.1
	CTRG_02045	-0.00835949	-0.54464	-1.17183	0.411561	-0.773497	0.00413649	-0.701417	-0.311442	-1.17183	1.15948	2.01573	1.09211		CTRG_04276	CTRG_02594																					XP_002551318.1
	CTRG_02046	-1.19897	-1.129	-1.17138	-0.289083	-0.389959	-0.360665	0.0618574	0.0251193	0.0272783	1.58334	1.40005	1.44141		CTRG_03744	CTRG_04745																					XP_002547919.1
	CTRG_02051	0.014809	-0.0315337	1.56425	-0.653512	-0.411599	-0.627814	0.925546	0.884278	1.56407	-1.0915	-1.09736	-1.03964		CTRG_00281	CTRG_05868																					XP_002545635.1
	CTRG_02053	1.62439	1.40015	1.36568	0.00806408	-0.155619	-0.0467097	-0.150932	-0.162205	-0.256037	-1.26132	-1.23812	-1.12733		CTRG_03333	CTRG_00160																					XP_002546859.1
	CTRG_02079	-1.18581	-1.32243	-1.04059	-0.550581	-0.206247	-0.616793	0.372808	0.00431006	0.647326	1.14665	0.940764	1.81059		CTRG_02809	CTRG_04331																					XP_002549876.1
	CTRG_02081	-0.620441	0.44756	-0.739419	-1.11804	-1.60298	-1.08667	0.764013	1.1293	0.111768	1.31695	0.321763	1.07619		CTRG_01823	CTRG_03402																					XP_002550610.1
	CTRG_02082	-0.264511	-0.252183	-0.252083	-1.48703	-1.47775	-1.35135	0.84017	1.26397	0.636453	0.843651	0.617217	0.88344		CTRG_00348	CTRG_00268																					XP_002549035.1
	CTRG_02087	1.24714	1.05426	1.6397	0.23657	0.108441	0.331353	-1.09101	-1.40335	-1.43486	-0.197596	-0.456435	-0.0342152		CTRG_00137	CTRG_04817																					XP_002548328.1
	CTRG_02088	1.11058	1.60109	0.805637	0.321306	-0.397438	0.425021	-1.3737	-1.39742	-1.48937	0.149137	0.15313	0.0920337		CTRG_03517	CTRG_04622																					XP_002545960.1
	CTRG_02091	1.44137	2.377	0.633847	-0.241645	0.0521512	-0.1949	-0.659134	-0.630804	-0.63421	-0.747899	-0.739381	-0.656392		CTRG_02188	CTRG_01471																					XP_002550976.1
	CTRG_02100	-0.300784	-0.146135	-0.505506	-0.499138	-0.673511	-0.395527	-0.739743	-0.734018	-0.854782	1.8977	1.47421	1.47723		CTRG_02378	CTRG_02783																					XP_002548516.1
	CTRG_02101	0.43999	-0.0924088	0.79711	0.652372	0.623966	0.618032	-1.61276	-1.46994	-1.72007	0.319418	0.498257	0.946029		CTRG_01962	CTRG_04170																					XP_002549665.1
	CTRG_02106	1.87555	1.60091	1.36562	-0.182107	-0.249794	-0.316646	-0.784098	-0.769038	-0.780527	-0.665518	-0.57449	-0.51986			CTRG_02521																					XP_002547514.1
	CTRG_02113	-0.690565	-0.712303	-0.443845	-0.76894	-0.475772	-0.673918	-0.789074	-0.397762	0.186703	1.78243	1.72054	1.2625			CTRG_04105																					XP_002547066.1
	CTRG_02117	-1.27078	-1.41173	-1.24503	0.514183	0.804116	0.695074	-0.442905	-0.608743	-0.207802	0.519292	1.17611	1.47821			CTRG_04968																					XP_002549802.1
	CTRG_02120	-1.35856	-1.43637	-1.18683	-0.511943	-0.331803	-0.544895	0.794567	0.661964	1.09504	0.756038	0.880227	1.18256			CTRG_04689																					XP_002548228.1
	CTRG_02123	0.785649	0.909681	0.513279	-0.738731	-0.694733	-0.498691	1.10663	1.23436	0.977451	-1.24192	-1.19105	-1.16192			CTRG_03753
	CTRG_02134	-1.72525	-1.79778	-0.574122	-0.182269	1.16565	0.203612	-0.0921827	-0.22734	0.437371	0.760253	0.756803	1.27525			CTRG_00536
	CTRG_02140	-1.10338	-1.0755	-1.1206	0.387482	0.24753	0.38604	-0.611042	-0.609173	-0.663157	1.5717	1.31616	1.27393
	CTRG_02144	-0.286541	0.746662	-0.713452	0.472767	-0.0740119	0.715923	-1.27323	-1.42129	-1.39153	1.25622	0.892706	1.07577
	CTRG_02146	0.33221	0.203005	0.156104	0.261383	-0.132683	0.394537	-1.49924	-1.55968	-1.45094	0.757249	1.23265	1.30541
	CTRG_02147	-0.811109	-0.729322	0.0227848	-0.679343	-0.306706	-0.562596	-0.665795	-0.338986	-0.651935	1.11999	1.47814	2.12487
	CTRG_02157	-0.71503	-0.685472	-0.544298	0.574519	0.679539	0.633144	1.03465	0.646876	1.78127	-1.16961	-1.14119	-1.09439
	CTRG_02162	-1.336	-1.39824	-1.3659	-0.124068	-0.275812	-0.128515	0.239222	0.179062	0.306942	1.23794	1.23712	1.42825
	CTRG_02165	-1.31854	-1.28535	-1.39153	-0.39992	-0.51405	-0.387302	0.701	0.70442	0.515444	1.2803	1.12098	0.97455
	CTRG_02167	-1.57013	-1.36198	-1.41329	-0.266233	-0.142951	-0.0634145	0.36344	0.47888	0.57835	1.18172	1.24944	0.966178
	CTRG_02170	-1.12167	-1.08742	-1.30371	-0.58666	-0.599664	-0.482254	0.341271	0.452814	0.348492	1.50663	1.31367	1.21851
	CTRG_02178	1.54676	1.32478	1.73989	0.00974787	0.168894	-0.0253651	-0.842457	-0.837489	-0.837892	-0.751624	-0.746	-0.749246
	CTRG_02179	0.868195	0.622219	1.83396	0.374983	0.909002	0.65324	-0.710488	-0.604279	-0.483459	-1.15992	-1.15073	-1.15273
	CTRG_02180	1.81655	1.79819	1.29693	-0.682948	-0.678952	-0.687544	-0.511151	-0.514198	-0.543689	-0.368825	-0.460814	-0.463546
	CTRG_02181	1.89376	2.00111	0.89543	-0.395829	-0.493998	-0.434942	-0.525587	-0.501287	-0.573505	-0.636583	-0.589964	-0.638605
	CTRG_02184	1.17103	0.501893	2.52026	-0.493423	-0.185329	-0.123263	-0.898428	-0.876489	-0.365552	-0.641534	-0.766069	0.156903
	CTRG_02188	-1.43145	-0.886703	-0.743282	0.817337	1.53729	0.294483	0.0321254	1.03044	1.26829	-0.300949	-0.348376	-1.2692
	CTRG_02196	-1.13468	-1.10845	-1.09824	-0.387664	-0.624032	-0.643914	0.251512	0.205075	0.258595	1.26502	1.49254	1.52423
	CTRG_02197	-1.14026	-1.13549	-1.17506	-0.577199	-0.550532	-0.519816	0.324695	0.37259	0.223094	1.46456	1.39513	1.3183
	CTRG_02200	-0.355146	0.113302	0.751383	-0.24745	2.40372	-0.444284	-1.07618	-1.01095	-1.21676	0.0412936	0.353678	0.687394
	CTRG_02204	-1.07676	-1.05756	-1.09255	-0.561173	-0.551285	-0.595797	0.181392	0.224268	0.133374	1.39662	1.45093	1.54853
	CTRG_02209	0.312272	-0.137529	-0.054541	-1.46442	-1.81309	-1.20885	0.972014	-0.0359736	0.622788	0.922797	0.827867	1.05667
	CTRG_02210	-0.753382	-0.680613	-0.773248	-0.920587	-0.922082	-0.947807	1.56275	1.61596	1.26259	0.291157	0.194389	0.0708775
	CTRG_02215	1.44348	0.895476	1.30814	-0.0734586	-0.395276	0.966135	-0.235624	-0.491088	0.369423	-1.43041	-1.33925	-1.01755
	CTRG_02216	0.670108	0.86728	0.274173	-0.794277	-0.914237	-0.854228	1.27644	1.26679	1.16802	-0.913974	-1.01198	-1.03412
	CTRG_02224	-0.559308	-0.691787	-0.219501	0.897523	1.37547	1.28979	0.320209	0.560175	0.77055	-1.52578	-1.14768	-1.06966
	CTRG_02231	-1.21512	-1.27986	-1.0241	-0.260915	0.11452	-0.0480276	1.34545	1.34308	1.72119	-0.259684	-0.301487	-0.135031
	CTRG_02239	-0.935309	-0.923531	-0.936665	-0.810228	-0.830089	-0.795966	0.351806	0.253488	0.354981	1.42621	1.32293	1.52237
	CTRG_02247	-1.23968	-1.19034	-1.14714	-0.614944	-0.369514	-0.547818	0.264951	0.15674	0.756924	1.21107	1.15657	1.56317
	CTRG_02250	-1.37622	-1.36755	-1.48888	0.23641	-0.184971	0.236103	0.0178463	0.0707955	0.0563964	1.29729	1.40914	1.09364
	CTRG_02253	-1.10649	-1.06642	-1.08886	-0.585801	-0.656544	-0.618579	0.330677	0.271967	0.267001	1.4998	1.34686	1.40639
	CTRG_02260	-1.04587	-1.00762	-1.03824	-0.673833	-0.76677	-0.701659	0.35119	0.362071	0.305037	1.39468	1.46939	1.35162
	CTRG_02264	0.526845	0.50875	2.88055	-0.59071	-0.0352733	-0.577447	-0.71217	-0.661439	-0.577798	-0.257844	-0.324642	-0.178825
	CTRG_02265	1.61779	1.72812	1.12271	0.159851	0.152097	0.0356651	-0.882297	-0.976171	-1.0731	-0.593806	-0.552507	-0.738345
	CTRG_02273	1.6573	2.43626	0.18437	-0.546596	-0.176033	-0.54779	-0.669091	-0.669091	-0.566751	-0.438235	-0.44363	-0.220721
	CTRG_02274	-0.202167	-0.338853	0.350195	1.0805	2.13395	1.01831	-0.195341	-0.339698	-0.144129	-1.21057	-1.01388	-1.13831
	CTRG_02278	0.466952	-0.0660568	0.965442	0.532434	0.27599	0.699289	-1.52026	-1.41953	-1.57592	-0.340803	1.22131	0.761149
	CTRG_02279	-1.2239	-1.18604	-1.25647	0.105746	0.0494044	0.205779	-0.323435	-0.322985	-0.33301	1.53103	1.42647	1.32741
	CTRG_02280	-0.418167	-0.471338	0.140625	0.762345	0.0077083	0.679526	-1.28231	-1.44175	-1.33956	0.738599	1.18233	1.44201
	CTRG_02282	0.597299	0.858831	1.17361	0.810643	1.44275	0.642923	-0.70854	-0.692728	-0.726219	-1.03207	-1.21175	-1.15475
	CTRG_02287	0.121053	0.0984832	-0.0805007	1.59196	1.29003	1.65264	-1.02916	-1.00299	-1.07559	-0.520483	-0.52436	-0.521084
	CTRG_02290	-1.11391	-1.15467	-1.14084	-0.606289	-0.536417	-0.413318	0.211388	0.191943	0.308619	1.41	1.20883	1.63466
	CTRG_02292	-0.756206	-0.756206	-0.756206	-0.756206	-0.756206	-0.756206	-0.0996047	0.041487	-0.028366	1.74175	1.87104	1.01093
	CTRG_02296	-1.34073	-1.2972	-1.3232	0.742861	0.581766	0.706103	-0.434293	-0.392205	-0.547661	0.888197	1.08702	1.32934
	CTRG_02297	-1.07927	-1.06295	-1.04853	-0.689197	-0.664768	-0.671543	0.324474	0.219673	0.52748	1.2471	1.28568	1.61184
	CTRG_02298	-0.938085	-1.33351	-1.20535	0.321136	0.687803	0.592214	-0.5868	-0.692783	-0.509695	0.838188	1.1137	1.71319
	CTRG_02306	1.72134	1.31141	1.56934	-0.0553923	-0.0457793	0.224103	-0.893343	-0.900703	-0.897631	-0.738106	-0.65955	-0.635689
	CTRG_02307	-0.911997	-0.94893	-0.687654	-0.0331662	-0.0899824	-0.0505069	-0.675375	-0.735496	-0.580403	1.40718	1.61348	1.69286
	CTRG_02317	-1.04401	-0.999035	-0.909583	0.298664	0.317828	0.271491	1.24376	1.41622	1.61991	-0.810615	-0.715739	-0.688896
	CTRG_02319	1.67121	1.75196	1.02268	-0.23606	-0.864698	-0.107549	-0.789479	-1.00687	-1.2643	-0.143807	0.0836279	-0.116706
	CTRG_02322	-0.654663	-0.586616	-0.513981	0.969958	1.48678	1.40033	-1.2307	-1.22393	-1.06743	0.410166	0.403848	0.606229
	CTRG_02326	-0.125921	0.620355	-0.724169	0.344577	-0.500452	-0.487021	-1.33719	-0.908427	-1.02107	1.53135	1.12119	1.48677
	CTRG_02328	1.10605	0.994252	0.141789	1.15615	0.536751	1.12902	-1.37075	-1.30319	-1.37677	-0.455935	-0.406357	-0.151009
	CTRG_02330	-0.312707	-0.877211	-0.14784	-1.21599	-1.1207	-1.29486	0.422205	0.287651	1.23785	0.320508	1.07159	1.62951
	CTRG_02332	1.46324	1.85325	1.22646	0.133708	0.0403822	0.107458	-0.771378	-0.750249	-0.77518	-0.825899	-0.860131	-0.841661
	CTRG_02334	-1.16065	-1.17948	-1.06688	-0.770516	-0.53243	-0.66713	0.534163	0.37488	0.655797	1.01877	1.34359	1.44989
	CTRG_02335	-1.12528	-1.10223	-1.13803	-0.711882	-0.605054	-0.702097	0.258324	0.5372	0.732144	1.25396	1.24464	1.35831
	CTRG_02348	1.33265	-0.417321	2.03464	0.227492	-0.772347	0.214171	-1.13905	-1.13905	-1.13905	0.14865	0.537759	0.111439
	CTRG_02352	1.71057	1.68807	0.924031	-0.316378	-0.338722	-0.573097	-1.057	-1.14125	-1.17536	0.102214	0.0864882	0.0904284
	CTRG_02359	-0.140213	-0.529723	-0.529723	-0.529723	-0.529723	-0.103222	-0.529723	-0.529723	-0.529723	-0.123872	1.45211	2.62326
	CTRG_02361	1.89441	0.973855	-0.610007	1.07853	0.278313	-0.345093	-0.22927	0.391138	0.189782	-1.00198	-1.14552	-1.47416
	CTRG_02372	1.6318	2.38219	0.202632	-0.00524355	-0.504107	-0.0921238	-0.441955	-0.414297	-0.437551	-0.815393	-0.726076	-0.779879
	CTRG_02373	1.4679	1.51997	0.660392	-0.885312	-0.74936	-0.853577	0.714737	0.745391	0.300389	-1.09486	-0.874267	-0.951409
	CTRG_02374	1.59717	1.58886	1.6443	-0.160371	-0.171523	-0.15728	-0.724692	-0.724656	-0.723935	-0.722664	-0.722861	-0.722354
	CTRG_02377	1.3588	1.57248	1.24692	0.416473	0.28723	0.421924	-0.904592	-0.912835	-0.90828	-0.853593	-0.856615	-0.867907
	CTRG_02378	-0.485595	-0.485595	-0.485595	0.0817081	0.884481	2.88504	-0.485595	-0.485595	-0.485595	-0.485595	-0.485595	0.0335299
	CTRG_02384	-1.19671	-1.21932	-1.1655	-0.600041	-0.542723	-0.560357	0.456408	0.374584	0.677387	0.960306	1.23529	1.58068
	CTRG_02386	-1.20632	-1.18439	-1.14071	-0.522133	-0.549265	-0.443267	0.26333	0.166177	0.696927	1.06481	1.05428	1.80056
	CTRG_02387	1.16538	1.91118	0.447626	0.162764	-0.705416	-0.635616	-1.48452	-0.578674	-1.32323	0.711172	0.0898549	0.23947
	CTRG_02394	-1.21356	-1.22259	-1.21918	-0.496904	-0.496831	-0.430743	0.291767	0.262483	0.497065	1.21294	1.28351	1.53204
	CTRG_02405	0.946267	1.04162	0.654205	-0.346883	-0.702883	1.04158	-1.36911	-0.604913	-1.66426	0.885948	-0.679132	0.79756
	CTRG_02407	-1.03118	-0.991215	-1.10969	0.864392	0.818927	1.0884	-0.834125	-0.874511	-0.870139	1.06054	1.02088	0.857716
	CTRG_02410	-0.756363	-0.749518	-0.746855	-0.716379	-0.712724	-0.699576	-0.1643	-0.163249	-0.104299	1.54932	1.57639	1.68756
	CTRG_02414	-1.23213	-1.25293	-1.12755	-0.62015	-0.538465	-0.583473	0.602204	0.294866	0.826833	1.02397	1.15152	1.45531
	CTRG_02420	1.43133	2.12407	0.681431	0.343446	-0.0258949	0.205571	-0.870022	-0.864503	-0.868649	-0.745547	-0.66136	-0.749871
	CTRG_02426	-1.29049	-1.24353	-1.4384	-0.297307	-0.598836	-0.335447	0.702733	0.83312	0.383322	1.43234	1.09569	0.75681
	CTRG_02430	1.12148	2.53304	0.81998	-0.530744	-0.594801	-0.514871	-0.724144	-0.213402	-0.426598	-0.0574611	-0.718037	-0.694443
	CTRG_02440	-0.026747	-0.00564467	-0.153737	1.29666	0.952357	1.0984	-1.47088	-1.46912	-1.51521	0.388249	0.419126	0.486558
	CTRG_02445	-1.61857	-1.68558	-1.00213	0.266171	1.78576	0.626718	0.216258	0.0322074	0.58993	0.043941	0.0511245	0.694164
	CTRG_02449	-0.91692	-0.978163	-0.743683	0.255636	0.412008	0.179966	-0.856254	-0.771637	-0.885122	1.23841	1.39727	1.66848
	CTRG_02456	-0.251592	-0.495512	-0.344731	-0.0086424	0.0936551	0.0278711	-1.14347	-1.15749	-1.12967	1.21327	1.42629	1.77001
	CTRG_02457	-1.4348	-1.51159	-1.09719	0.0807744	0.786963	0.463066	-0.326799	-0.385804	-0.0809399	0.824803	1.1476	1.53391
	CTRG_02460	-0.15298	-0.992024	-0.968651	-0.0393737	-0.988219	-0.345039	-0.756732	-0.0797455	-0.234833	1.29132	1.23246	2.03382
	CTRG_02464	1.24603	1.72816	1.6977	-0.0159572	-0.46692	-0.0327326	-0.827903	-1.04414	-0.658518	-0.45306	-0.944956	-0.227709
	CTRG_02466	1.80322	1.63602	1.49109	-0.432684	-0.243266	-0.490731	-0.60857	-0.631016	-0.631016	-0.631016	-0.631016	-0.631016
	CTRG_02485	-1.01554	-0.909108	-1.0828	-0.564569	-0.446273	-0.223147	-0.164715	0.111363	-0.298463	1.88714	1.51217	1.19394
	CTRG_02506	1.25064	0.629582	1.94549	0.284298	0.592226	0.206895	-1.06106	-1.15724	-1.27299	-0.416282	-0.401266	-0.6003
	CTRG_02509	0.44259	0.159671	1.27459	0.740649	1.56193	0.465032	-1.46574	-1.40002	-1.3021	-0.340307	-0.16963	0.0333319
	CTRG_02513	0.778737	0.894618	1.68218	-0.143035	0.0949843	-0.0911064	0.349023	0.124084	0.623212	-1.44912	-1.43946	-1.42412
	CTRG_02514	1.31317	1.16877	1.36284	0.528861	0.602634	0.491553	-1.10454	-1.04241	-1.10361	-0.750328	-0.687508	-0.779429
	CTRG_02516	-1.23802	-1.22752	-1.41578	-0.407816	-0.692217	-0.400731	0.763833	0.83008	0.58105	1.27528	1.12011	0.811738
	CTRG_02521	0.273208	0.154115	2.9932	-0.721646	-0.0940397	-0.750764	-0.337499	-0.242143	0.102021	-0.601216	-0.433333	-0.341906
	CTRG_02522	-1.04481	-1.02716	-1.05003	-0.676776	-0.6625	-0.657611	0.254775	0.19854	0.434033	1.12776	1.41025	1.69352
	CTRG_02525	1.62683	1.75469	1.16236	-0.775544	-0.788916	-0.777173	0.0979668	0.118116	0.0717742	-0.829398	-0.830468	-0.830232
	CTRG_02529	1.01365	0.711907	1.80405	0.446645	0.790809	0.673281	-0.908404	-0.908404	-0.908404	-0.905663	-0.905727	-0.903745
	CTRG_02534	-1.2824	-1.15544	-1.57682	-0.189263	-0.445608	-0.227735	0.536892	0.672173	0.151391	1.61448	1.13668	0.765654
	CTRG_02538	1.38445	1.1344	2.16031	-0.352197	-0.00152092	-0.392198	-0.516845	-0.549758	-0.310143	-0.923066	-0.817787	-0.815641
	CTRG_02540	-0.44115	-0.504559	0.23392	-0.0136268	0.591822	0.586404	-1.34081	-1.41817	-1.20972	0.725871	1.16006	1.62995
	CTRG_02543	1.33026	2.11785	1.10443	0.058224	-0.150961	0.0760204	-0.792823	-0.848462	-0.878528	-0.565556	-0.699571	-0.750894
	CTRG_02545	-0.474543	-0.542185	-0.639376	-0.345417	-0.536678	-0.457063	-0.661354	-0.592045	-0.703145	1.64871	1.64888	1.65422
	CTRG_02549	-0.153953	-0.332185	0.599207	0.973208	1.68687	1.4589	-0.384113	-0.371684	0.103043	-1.29612	-1.18123	-1.10195
	CTRG_02550	-0.120427	-0.0523431	-0.504545	0.722476	0.416969	1.17918	-1.50284	-1.32398	-1.38441	1.43731	0.508927	0.623679
	CTRG_02553	0.284309	0.188627	-0.323523	-1.39912	-1.36155	-1.37146	1.56052	1.19945	1.08393	-0.0508008	0.187795	0.00183864
	CTRG_02557	0.210883	1.04754	-0.624144	0.943143	0.806274	1.06778	-1.26417	-1.57582	-1.31652	0.925415	0.106216	-0.326604
	CTRG_02558	-0.274598	-0.650545	-0.509557	-0.670621	-0.453007	-0.615225	-0.415021	-0.453014	-0.729315	0.989486	1.59892	2.1825
	CTRG_02560	0.85893	0.649408	0.449918	-0.0141656	-0.168379	0.0462027	0.940346	0.996842	0.834074	-1.51202	-1.56065	-1.52051
	CTRG_02594	1.78184	0.991195	0.0845353	-0.753676	-0.645811	-0.501403	-1.06754	-1.02238	-1.05631	0.685616	0.16152	1.34241
	CTRG_02603	1.48256	1.36428	1.91377	-0.13193	-0.0922318	-0.137775	-0.774856	-0.771286	-0.766612	-0.693228	-0.701458	-0.691223
	CTRG_02607	-0.796044	-0.0117305	-0.394362	0.275627	-0.284929	-0.232087	-0.501328	-1.10094	-1.16549	2.26534	0.69662	1.24933
	CTRG_02612	1.8739	1.12329	1.72205	-0.0970862	-0.458647	-0.637827	-0.983264	-0.791357	-0.87274	-0.379813	-0.173685	-0.324821
	CTRG_02613	1.05638	1.1106	1.6493	0.610674	-0.141618	-0.21489	-1.48694	-1.42886	-1.08645	0.039718	-0.213447	0.105538
	CTRG_02621	-0.376634	-0.319517	-0.269734	-0.083471	0.0079707	-0.0125911	-1.12854	-1.1528	-1.15712	1.4501	1.47675	1.56558
	CTRG_02624	-0.806072	-0.767383	-0.871647	-0.422223	-0.616968	-0.453252	1.63045	1.79233	1.44025	-0.29224	-0.260941	-0.372305
	CTRG_02625	-0.539096	0.387555	-1.37688	-0.0821623	-0.915784	-0.29834	1.45085	1.99722	0.857905	-0.244088	-0.425955	-0.811222
	CTRG_02628	-0.43124	0.390217	2.70407	0.0870509	-0.681229	-0.148421	-1.04612	-1.04612	-0.478088	0.662349	-0.00328077	-0.00918361
	CTRG_02631	-0.0681141	-0.169511	0.196595	1.28991	1.38266	1.36999	0.000850774	-0.0457344	0.0921797	-1.3402	-1.36916	-1.33946
	CTRG_02634	0.407429	-0.0851579	2.70871	-0.34723	0.375598	-0.142045	0.0607289	-0.138935	0.226698	-1.03521	-1.02328	-1.00731
	CTRG_02639	1.1559	-0.0360205	1.46789	-0.533898	-0.406994	-0.269567	0.610788	0.484477	1.27818	-1.43618	-1.18711	-1.12747
	CTRG_02648	-1.16518	-1.20402	-1.57892	-0.229292	-0.740461	-0.238208	0.691454	0.74317	0.316931	1.27945	1.15277	0.9723
	CTRG_02649	1.35698	1.02046	2.078	-0.0817743	0.310639	0.00569486	-0.841274	-0.863291	-0.846905	-0.6936	-0.703634	-0.741298
	CTRG_02660	0.187791	0.0272494	-0.443241	1.53238	1.32969	1.44095	-1.28994	-1.25391	-1.11826	-0.0976779	-0.0371281	-0.277904
	CTRG_02667	-1.29837	-1.22994	-1.54848	-0.189239	-0.547633	-0.125348	0.607743	0.830695	0.217887	1.53434	1.05146	0.696881
	CTRG_02676	-1.25692	-1.29118	-1.13734	-0.592848	-0.36437	-0.38346	0.38867	0.111356	0.559421	1.0764	1.53545	1.35481
	CTRG_02686	-1.23712	-1.352	-1.3438	-0.239771	0.0400059	-0.189731	0.0239166	-0.117715	0.315701	1.40006	1.24964	1.45082
	CTRG_02689	-1.12254	-1.091	-1.27777	-0.573817	-0.725424	-0.508413	0.578917	0.482817	0.351179	1.52273	1.18111	1.18222
	CTRG_02699	1.67114	1.14689	1.4838	0.536049	-0.186134	-0.254253	-1.25503	-0.661784	-1.23823	-0.757159	-0.0605445	-0.424747
	CTRG_02702	-1.1712	-1.26838	-1.11507	0.706746	0.936306	0.84707	-0.705179	-0.75559	-0.591549	0.998542	0.950473	1.16783
	CTRG_02711	1.74474	2.31887	0.222312	-0.135579	-0.46764	-0.200914	-0.611592	-0.224007	-0.723002	-0.457852	-0.628636	-0.836706
	CTRG_02716	-0.108483	0.0327513	0.170274	0.864207	0.821327	1.0717	0.666239	0.469176	0.67786	-1.63786	-1.50421	-1.52298
	CTRG_02725	1.41962	1.63767	1.24863	0.248824	0.349954	0.27593	-0.793424	-0.916523	-0.900296	-0.879919	-0.845026	-0.845431
	CTRG_02726	-1.12756	-1.10079	-1.08262	-0.614061	-0.733697	-0.598349	0.426409	0.272078	0.484798	1.18179	1.47794	1.41407
	CTRG_02736	1.65922	1.4912	1.62586	-0.540481	-0.512506	-0.38078	-0.558347	-0.979049	-1.0448	-0.411124	0.0354388	-0.384626
	CTRG_02755	-1.20228	-1.18807	-1.23508	-0.592551	-0.363513	-0.40844	0.25788	0.11029	0.553981	1.15213	1.41292	1.50273
	CTRG_02765	1.62717	1.71066	1.15734	0.157418	0.065916	0.192206	-0.803593	-0.801616	-0.806627	-0.832702	-0.83108	-0.83509
	CTRG_02766	1.46912	1.23022	1.60077	-0.191968	-0.123481	-0.130994	-0.0596957	0.0232808	-0.0672551	-1.26635	-1.24165	-1.242
	CTRG_02768	-0.606737	-0.643892	-0.301906	1.24721	2.18594	1.32427	-0.82789	-0.750981	-0.695974	-0.396529	-0.318074	-0.215433
	CTRG_02777	0.78214	0.982898	-0.210519	1.34759	0.671351	1.21235	-0.205932	-0.151594	-0.40458	-1.26364	-1.32306	-1.43701
	CTRG_02780	0.734051	0.246125	1.59404	0.11316	0.519716	0.40115	0.312958	0.205208	0.463947	-1.62809	-1.58672	-1.37555
	CTRG_02783	0.195228	-0.184813	0.72276	-0.75742	-1.25118	-0.763999	-0.719407	-0.345744	-0.492584	0.68745	0.430895	2.47882
	CTRG_02786	-1.33872	-1.39038	-1.42198	0.696145	0.674	0.808676	-0.401842	-0.468095	-0.260829	1.00915	1.06503	1.02884
	CTRG_02788	-1.10929	-1.13232	-1.10919	-0.700746	-0.691617	-0.540304	0.409018	0.374359	0.47269	1.22166	1.2682	1.53755
	CTRG_02796	-0.848946	-1.02848	-0.512814	1.2443	1.74755	1.39582	-0.807113	-0.947894	-0.668645	-0.269424	0.128236	0.567419
	CTRG_02797	-0.800155	-0.766069	-0.785897	-0.586681	-0.612024	-0.557185	-0.14304	-0.300708	-0.216536	2.09634	1.38039	1.29157
	CTRG_02798	-1.13075	-1.24033	-1.14936	-0.0016229	-0.211867	0.0100879	1.18046	1.46373	1.7473	-0.265401	-0.396759	-0.00549191
	CTRG_02799	-0.474573	0.335577	-0.749953	-0.597702	-0.382258	-0.146888	-0.508713	-0.749953	-0.495554	-0.319554	2.19243	1.89714
	CTRG_02809	-1.07112	-0.787268	-1.29984	-0.453873	-0.620654	-0.407066	0.17574	0.151213	-0.108678	1.78742	1.48538	1.14875
	CTRG_02823	1.09268	0.816738	1.93774	-1.41467	-0.863881	-1.30024	-0.633323	-0.283437	-0.354959	0.292049	0.344458	0.366846
	CTRG_02825	-0.341712	-0.43176	0.680312	0.136525	-0.421474	-0.272753	-1.06783	-0.680021	-0.732431	1.95849	-0.698379	1.87103
	CTRG_02835	1.47655	2.25347	-0.0092114	-0.78629	-1.10588	-0.997699	-0.383726	-0.290143	-0.630305	0.386513	0.291457	-0.204728
	CTRG_02841	0.78125	0.47354	2.1412	0.385136	0.90541	0.435261	-0.956575	-0.916937	-0.955214	-0.802013	-0.74969	-0.741367
	CTRG_02842	-1.44468	-1.49453	-1.3662	-0.0125577	0.196005	-0.0340117	0.183064	0.0483381	0.18317	1.29722	1.0919	1.35227
	CTRG_02844	1.12288	1.08869	2.35595	-0.208693	-0.000322055	-0.163765	-0.694456	-0.691111	-0.691111	-0.698839	-0.710055	-0.70917
	CTRG_02848	-0.144034	-0.155724	1.78649	-0.616645	0.284425	-0.414476	0.925215	0.292741	1.47793	-1.35922	-1.05693	-1.01977
	CTRG_02852	-1.36476	-1.42506	-1.13326	-0.556126	-0.350435	-0.473657	0.872652	0.718677	1.29273	0.54849	0.647255	1.22351
	CTRG_02853	1.61297	1.89395	0.950627	0.216883	0.172969	-0.435728	-1.07574	-0.701131	-0.967745	-0.344912	-0.837823	-0.484315
	CTRG_02870	1.8439	1.26454	1.78662	-0.405106	-0.337023	-0.452932	-0.543394	-0.664814	-0.516121	-0.77548	-0.620807	-0.579389
	CTRG_02885	-1.26206	-1.14759	-1.38497	-0.106808	-0.14962	0.0876985	-0.0796802	0.0127737	-0.196047	1.6593	1.42072	1.14627
	CTRG_02886	-1.10813	-1.09263	-1.09467	-0.548099	-0.622045	-0.530208	0.174087	0.14742	0.353683	1.35749	1.45377	1.50933
	CTRG_02892	-1.199	-1.07188	-0.692195	1.3242	1.78849	1.50278	-0.0779226	-0.0412502	-0.101654	-0.480932	-0.581457	-0.36918
	CTRG_02903	-0.610137	-0.597761	-0.64486	1.8493	1.25288	1.71298	-0.772261	-0.772685	-0.772202	-0.183641	-0.212578	-0.249032
	CTRG_02904	-0.102355	0.0430486	-0.373437	1.76676	1.15546	1.76153	-0.913637	-0.919172	-0.922413	-0.428733	-0.482827	-0.584224
	CTRG_02906	-1.23599	-1.07492	-1.47761	-0.378576	-0.622218	-0.444365	0.698432	0.762634	0.402105	1.58686	1.07306	0.710592
	CTRG_02907	-1.30678	-1.55531	-0.457284	0.681104	2.1074	0.984034	-0.470455	-0.561236	-0.0892919	0.159332	0.0398498	0.468639
	CTRG_02917	1.51208	1.85412	0.427224	0.788029	0.150897	0.343421	-0.921542	-0.925513	-0.918218	-0.816396	-0.751331	-0.742769
	CTRG_02920	-1.23781	-1.19306	-1.36482	-0.499117	-0.705891	-0.483563	0.861331	0.904037	0.606201	1.17803	1.05278	0.881891
	CTRG_02925	1.71479	0.52422	0.736681	-0.632772	-0.429039	-1.37143	-0.642287	-0.903214	-1.20438	0.929419	1.09583	0.182172
	CTRG_02928	-0.0443598	-0.777588	-0.835895	-0.653761	-0.931163	-0.40108	-0.615356	-0.144769	-0.34867	1.25578	1.86493	1.63193
	CTRG_02945	1.6531	1.67861	1.54162	-0.329114	-0.285326	-0.314761	-0.833898	-0.812064	-0.830871	-0.606555	-0.447434	-0.413315
	CTRG_02946	-0.653322	-0.661138	-0.635423	-0.522768	-0.585445	-0.463315	-0.409624	-0.462028	-0.54815	1.41419	1.76345	1.76358
	CTRG_02947	-0.851957	-0.794054	-0.891881	-0.290382	-0.551974	-0.423077	-0.321867	-0.270959	-0.395452	2.03959	1.38255	1.36946
	CTRG_02948	-0.660755	-0.763921	-0.778965	-0.69967	-0.609695	-0.545489	-0.364472	-0.219039	-0.151585	1.36799	1.34425	2.08135
	CTRG_02956	-1.42965	-1.51117	-1.21847	0.642356	1.62925	0.715045	0.741793	0.381479	0.810287	-0.440402	-0.237061	-0.0834623
	CTRG_02958	-0.0737067	0.192978	-0.330056	-0.813478	-0.914839	-0.770331	-0.680922	-0.767423	-0.541775	1.4608	1.49388	1.74487
	CTRG_02964	1.65499	2.0255	0.879615	-0.74858	-0.946502	-0.917248	-0.120612	-0.602456	-0.797103	-0.0505865	-0.204642	-0.172384
	CTRG_02969	0.244251	0.00397348	-0.138392	-0.800588	-0.830914	-0.632498	-0.278835	-0.830925	-1.24578	1.67139	1.26416	1.57416
	CTRG_02972	0.496064	0.875405	-0.0444959	-1.16322	-1.2609	-1.11273	-0.543255	-0.543521	-0.537094	1.29302	1.38424	1.15648
	CTRG_02979	0.742182	0.59603	2.19764	-0.225181	0.225443	-0.17628	0.185795	0.00799965	0.317523	-1.29967	-1.30675	-1.26473
	CTRG_02982	-1.23543	-1.17716	-1.23146	-0.529272	-0.622952	-0.433902	0.350731	0.377116	0.59445	1.36136	1.29299	1.25352
	CTRG_02983	-0.53167	-0.562705	-0.60615	-0.611946	-0.661078	-0.648684	-0.42293	-0.477323	-0.437238	1.68395	1.66998	1.6058
	CTRG_02985	-1.55347	-1.6335	-0.726666	0.399705	1.4245	0.815753	-0.357586	-0.559691	-0.218262	0.593997	0.754607	1.06061
	CTRG_02995	-0.688575	-0.65491	-0.755026	-0.785271	-0.881886	-0.756285	1.56272	1.65968	1.52552	-0.0133201	-0.0228961	-0.189751
	CTRG_02996	1.24117	1.24356	1.29179	-0.942717	-0.968129	-0.865074	0.628286	0.628516	0.532218	-0.968038	-0.93065	-0.89093
	CTRG_03008	-1.22534	-1.17062	-1.1916	-0.581259	-0.573068	-0.536047	0.441705	0.438631	0.471585	1.24952	1.36735	1.30914
	CTRG_03011	-0.585419	-0.499825	-0.66101	-1.06881	-1.12714	-1.11775	0.282764	0.357871	0.209068	1.10499	1.63719	1.46807
	CTRG_03026	1.12752	1.15797	0.913728	0.876262	0.722592	0.904654	-1.01062	-1.0207	-1.00547	-0.914512	-0.887375	-0.864056
	CTRG_03027	-0.737035	-0.800243	-0.856888	-0.951343	-0.958272	-0.959247	1.41451	1.42733	1.39178	0.261052	0.392823	0.375538
	CTRG_03043	1.50586	0.843234	1.86043	0.168163	0.404076	0.282993	-0.89535	-0.876571	-0.893218	-0.8282	-0.782055	-0.789364
	CTRG_03045	1.7126	2.11995	0.548057	0.077105	-0.227623	0.129939	-0.728934	-0.611954	-0.664149	-0.750804	-0.817054	-0.787134
	CTRG_03052	1.30747	1.51545	1.80053	0.00414028	-0.0177074	0.0656291	-0.577015	-0.965452	-0.744783	-0.856473	-0.868106	-0.663685
	CTRG_03058	1.6025	1.88432	0.911346	-0.345284	-0.130288	-0.640603	-1.03685	-1.02313	-1.00597	-0.444783	-0.15618	0.384926
	CTRG_03061	-0.639142	-0.52537	-0.594387	-0.534045	-0.141361	-0.340218	-0.789875	-0.67895	-0.555167	2.14481	1.2109	1.44281
	CTRG_03073	0.108112	-0.133927	1.92999	-0.354273	0.396465	-0.179192	0.609202	0.585822	0.995995	-1.31783	-1.35122	-1.28914
	CTRG_03075	-0.0419618	0.037251	0.910272	-0.856838	-0.290882	-0.477778	1.32899	1.20595	1.49661	-1.09984	-1.15686	-1.05491
	CTRG_03078	1.0236	0.583938	1.66196	0.761502	0.964336	0.482294	-1.03435	-1.05579	-1.03433	-0.845154	-0.775834	-0.732186
	CTRG_03081	0.386855	-0.153198	0.966254	0.37076	0.722736	0.749271	0.309218	0.752511	0.652107	-1.63841	-1.69906	-1.41905
	CTRG_03083	-1.37794	-1.28352	-1.53475	-0.21652	-0.501727	-0.259395	0.745752	0.927126	0.484409	1.10204	1.08941	0.825115
	CTRG_03084	-1.18514	-1.16517	-1.10086	-0.483661	-0.490179	-0.400322	0.158163	0.0232949	0.347653	1.23671	1.39695	1.66256
	CTRG_03085	-0.830969	-0.848286	-0.763703	0.95485	2.0645	1.11809	-0.874994	-0.880589	-0.86297	0.266198	0.25959	0.398287
	CTRG_03086	-1.34443	-1.52637	-1.48834	-0.00331071	0.263539	0.244902	0.118344	0.0170617	0.0632141	1.10138	1.16447	1.38954
	CTRG_03088	1.25123	0.119798	2.48687	-0.0144448	-0.0705549	-0.129611	-1.12718	-0.966007	-0.905736	-0.377689	-0.0581752	-0.208499
	CTRG_03094	0.912422	1.49475	1.17608	-0.920441	-0.0393341	0.302758	-1.60433	-1.20905	-1.11142	0.308859	0.292568	0.397145
	CTRG_03114	-0.460932	-0.502633	-0.520172	1.76045	1.65464	1.53951	-0.671254	-0.669341	-0.666945	-0.491511	-0.48325	-0.488561
	CTRG_03117	-1.03029	-1.01654	-1.1375	0.185499	0.0217478	0.276794	-0.559248	-0.53169	-0.627939	1.47464	1.46024	1.48429
	CTRG_03118	1.15897	1.72622	0.868076	-0.676543	-0.407682	-0.246802	0.540758	0.120938	0.603183	-1.38271	-1.17037	-1.13403
	CTRG_03119	1.0619	0.766008	2.06965	-0.238674	0.0325545	-0.273182	0.0137733	-0.0770823	0.396236	-1.2974	-1.30623	-1.14756
	CTRG_03121	1.3867	0.960358	2.00782	0.0377926	0.287248	-0.187166	-1.05599	-1.06764	-1.05342	-0.626685	-0.414109	-0.27491
	CTRG_03125	-0.309246	-0.17407	-0.257875	-0.716317	-0.697867	-0.775849	1.28869	2.17813	1.29305	-0.680961	-0.629678	-0.518009
	CTRG_03126	-0.461699	-0.612854	-0.0156027	-0.630821	-0.488361	-0.716602	1.50538	1.47411	1.88597	-0.593404	-0.731567	-0.614552
	CTRG_03131	1.50055	1.95758	0.936639	0.148499	0.0513144	0.268625	-0.818568	-0.817729	-0.814017	-0.808361	-0.801627	-0.80291
	CTRG_03132	1.75522	1.9266	1.05234	-0.124884	-0.372945	-0.195491	-0.48972	-0.43779	-0.59082	-0.790198	-0.836751	-0.89555
	CTRG_03151	0.980144	1.00295	0.694134	1.0154	0.753852	1.0726	-1.27436	-1.26102	-1.23315	-0.757622	-0.496154	-0.496783
	CTRG_03153	1.5574	1.38006	1.10442	-0.849401	-0.937129	-0.941163	0.633984	0.386142	0.304273	-0.874252	-0.869526	-0.894813
	CTRG_03164	-0.677348	-0.74838	-0.714656	-0.756791	-0.699623	-0.740664	1.58758	1.52835	1.70565	-0.254902	-0.15255	-0.0766576
	CTRG_03170	-1.42749	-1.47272	-1.36218	-0.166497	0.220268	-0.152641	0.217091	0.183041	0.252856	1.10692	1.09458	1.50676
	CTRG_03177	-1.15176	-1.14078	-1.10151	-0.652879	-0.680014	-0.668349	0.570957	0.404876	0.599011	1.0163	1.3306	1.47354
	CTRG_03186	-0.125508	-0.59645	0.503085	0.729618	2.20107	1.25557	-1.08275	-1.08359	-0.892342	-0.30177	-0.347187	-0.259746
	CTRG_03195	-1.35679	-1.43837	-1.39271	-0.319669	-0.347964	-0.311376	1.10297	1.12784	1.09743	0.696583	0.575158	0.566898
	CTRG_03201	-1.35951	-1.36807	-1.29467	-0.433228	-0.541085	-0.413819	0.74455	0.857554	0.972551	0.808332	0.950089	1.0773
	CTRG_03236	1.66036	0.739171	1.17532	-0.948188	-1.59262	-1.46376	0.613437	0.270659	-0.288741	0.297015	-0.163501	-0.299155
	CTRG_03247	1.33839	1.08262	0.873585	-1.21987	-1.26809	-1.16243	-0.576477	-0.703534	-0.540081	0.434363	0.839	0.902518
	CTRG_03248	0.565204	0.949442	-0.194535	-1.14119	-1.51165	-1.09069	1.44691	1.41685	0.653886	-0.265403	-0.310073	-0.518754
	CTRG_03262	-1.33219	-1.39525	-1.28067	1.01212	1.32573	1.21632	-0.412878	-0.460706	-0.291844	0.526631	0.414477	0.67826
	CTRG_03267	0.434398	0.488491	0.513782	-0.901769	-0.900333	-0.900668	1.28446	1.33345	1.3917	-0.915193	-0.915336	-0.912982
	CTRG_03270	1.69542	0.989774	2.10713	-0.467123	-0.463747	-0.703184	-0.500514	-0.38953	-0.362306	-0.684772	-0.733307	-0.487843
	CTRG_03271	1.62817	1.50666	1.51955	-0.00632959	0.021599	0.0817846	-0.795988	-0.795761	-0.795481	-0.788987	-0.786873	-0.788352
	CTRG_03281	-1.1532	-1.13821	-1.21107	-0.599946	-0.634508	-0.558107	0.381408	0.538306	0.418558	1.37519	1.28635	1.29523
	CTRG_03283	-1.13644	-1.07843	-1.21168	-0.671087	-0.640505	-0.663299	0.567533	0.476761	0.490878	1.33664	1.27658	1.25305
	CTRG_03292	1.63093	1.67603	1.53022	-0.150248	-0.199382	-0.178061	-0.722086	-0.722853	-0.722583	-0.71806	-0.714283	-0.709616
	CTRG_03293	0.822638	0.858622	0.185765	-1.66948	-1.69669	-1.45743	0.323065	0.425641	0.304018	0.929827	0.636367	0.337651
	CTRG_03295	0.948318	1.9215	1.86082	0.00732073	-0.438575	-0.369458	-0.591152	-0.558732	-0.738962	-0.563155	-0.738962	-0.738962
	CTRG_03308	1.93979	1.26404	1.50259	-0.264838	0.144713	-0.192685	-0.741403	-0.769932	-0.862568	-0.643179	-0.74236	-0.634166
	CTRG_03311	-1.30891	-1.32378	-1.26819	-0.363384	-0.389959	-0.461692	0.383403	0.346068	0.633048	1.09301	1.21233	1.44805
	CTRG_03313	1.88037	1.48673	0.953056	0.236321	0.163256	0.288154	-0.829932	-0.833938	-0.838207	-0.843918	-0.829047	-0.832847
	CTRG_03321	-0.623037	-0.579084	-1.10354	-0.067616	-0.379839	0.0676678	1.15683	2.12547	1.31726	-0.613776	-0.435634	-0.864699
	CTRG_03322	-0.563088	-0.17007	-0.41287	0.584561	0.580455	0.0491585	1.1991	0.567377	1.85953	-1.1804	-1.13024	-1.38351
	CTRG_03323	1.63461	1.71476	1.06215	0.26322	0.00944224	0.267244	-0.887051	-0.906173	-0.901392	-0.756658	-0.735762	-0.764392
	CTRG_03324	-1.56027	-1.54319	-1.4194	-0.136924	0.281606	-0.0585192	0.358576	0.298938	0.495666	1.05258	1.05266	1.17827
	CTRG_03325	-1.38361	-1.23788	-1.37311	0.0067272	-0.604203	-0.0382734	0.272545	0.546012	0.128004	1.55449	1.40308	0.726221
	CTRG_03330	0.46175	0.203846	1.58654	-0.686596	-0.486933	-0.691169	0.8986	0.915928	1.22057	-1.16218	-1.14453	-1.11582
	CTRG_03333	-0.894173	-1.12359	0.134617	0.621582	2.30939	0.574475	-1.00312	-0.987531	-0.567129	-0.0106222	0.228657	0.717436
	CTRG_03339	1.3933	1.99044	0.159229	0.491171	0.0990354	0.379052	-0.255388	-0.118501	-0.57705	-1.03986	-1.21363	-1.30779
	CTRG_03341	-0.251664	-0.352399	-0.651251	-1.49037	-1.13845	-1.17001	1.38265	1.01354	1.38121	0.195656	0.668649	0.412433
	CTRG_03346	-0.134972	-0.216662	0.231149	1.28856	1.87301	1.29956	-1.10585	-1.11423	-1.05889	-0.551117	-0.301612	-0.208925
	CTRG_03352	1.39566	2.19051	1.09328	-0.0669175	-0.189471	-0.198748	-0.725823	-0.733307	-0.732467	-0.690528	-0.675665	-0.666521
	CTRG_03353	1.26233	2.32345	0.314446	-0.20147	0.00282575	0.0326335	-0.990893	-1.18586	-1.18586	-0.258264	-0.0534607	-0.0598705
	CTRG_03355	-1.13735	-1.10553	-1.1442	-0.584697	-0.633103	-0.594831	0.333303	0.311104	0.431042	1.3326	1.31717	1.47449
	CTRG_03357	-0.783514	-0.960876	0.168979	1.19757	2.17407	1.26413	-0.616807	-0.6804	-0.295707	-0.511044	-0.592584	-0.36381
	CTRG_03371	-0.137785	-0.264328	-0.897762	1.83094	1.02655	1.74584	-0.231726	0.062792	-0.474902	-0.810439	-0.898288	-0.950887
	CTRG_03387	-1.06995	-1.08408	-1.11457	-0.766085	-0.738319	-0.636549	0.486352	0.394696	0.687064	1.07016	1.22617	1.54512
	CTRG_03389	1.55793	1.58953	1.53734	-0.00579401	-0.0204363	0.0408465	-0.782824	-0.782769	-0.783463	-0.782901	-0.783876	-0.783574
	CTRG_03401	1.59418	1.41218	1.58311	0.167918	-0.328568	-0.0208718	-1.03177	-1.0674	-1.00751	-0.557564	-0.458659	-0.285049
	CTRG_03402	-0.436334	0.0456984	0.980348	-1.07736	-1.07736	-0.375457	0.794485	2.34625	0.501801	-0.632081	-0.42505	-0.644948
	CTRG_03409	-1.22083	-1.27502	-1.14521	-0.582684	-0.506451	-0.451457	0.47224	0.218906	0.595484	1.05467	1.39881	1.44154
	CTRG_03418	0.399284	-0.262268	-0.105228	-1.04263	-1.21571	-1.07342	1.91576	1.03349	1.39087	-0.320292	-0.292752	-0.427092
	CTRG_03419	0.290606	0.597448	-0.487445	-0.898872	-1.1265	-0.901905	1.99424	1.09416	1.04269	-0.135049	-0.923673	-0.545702
	CTRG_03420	1.4035	1.582	1.49607	0.257922	0.216821	-0.0145091	-0.879558	-0.750179	-0.988377	-0.795895	-0.939538	-0.588254
	CTRG_03428	-1.10633	-1.10883	-1.16451	-0.567194	-0.612871	-0.615538	0.411935	0.269051	0.377208	1.39656	1.55885	1.16168
	CTRG_03430	1.18418	1.02828	2.06074	0.151178	0.334839	0.208013	-0.827754	-0.872764	-0.835149	-0.817889	-0.817078	-0.79659
	CTRG_03431	-0.523505	-0.263762	-0.702768	-1.16055	-1.24485	-1.17989	1.41223	1.58357	0.964498	0.478999	0.387891	0.248151
	CTRG_03432	-0.512338	-0.416896	-0.718065	-1.12675	-1.161	-1.14404	1.49464	1.45956	1.19536	0.4547	0.305137	0.169685
	CTRG_03442	1.04128	1.14448	2.37046	-0.221485	0.0844339	-0.369216	-0.779457	-0.760839	-0.774827	-0.628765	-0.568536	-0.537529
	CTRG_03450	1.00487	0.756171	1.4507	-0.441114	-0.346291	-0.565531	0.581382	0.637	0.866645	-1.32166	-1.31484	-1.30733
	CTRG_03460	0.197871	-0.272944	-0.471421	-0.619192	-0.672114	-0.414006	1.56074	1.56364	1.61588	-0.625187	-1.07105	-0.792215
	CTRG_03461	1.59298	1.3158	1.93305	-0.596292	-0.661688	-0.560591	-0.781767	-0.766374	-0.695097	-0.288963	-0.268411	-0.222641
	CTRG_03462	-0.701486	-0.548411	-0.911033	-0.685397	-0.801636	-0.707409	-0.156023	-0.173232	-0.104396	1.74211	1.62911	1.4178
	CTRG_03464	0.75461	0.637969	0.784732	1.34268	1.04764	1.03745	-1.09912	-1.11308	-1.12559	-0.804401	-0.736481	-0.726409
	CTRG_03465	-0.266921	-0.620871	-0.438938	0.466102	0.591425	0.445587	-1.18474	-1.35431	-1.19878	0.51966	1.43756	1.60423
	CTRG_03471	-0.683956	-0.679556	-0.690904	-0.689834	-0.673363	-0.690793	-0.283713	-0.209419	-0.286356	1.53069	1.70869	1.64852
	CTRG_03472	1.92069	1.61884	1.17052	-0.628303	-0.361461	-0.142434	-0.22618	-0.279672	-0.319501	-0.970338	-0.809054	-0.9731
	CTRG_03473	-1.18294	-1.22317	-0.519764	0.729763	1.54106	0.8192	-0.895449	-0.958747	-0.686442	0.515179	0.749011	1.11229
	CTRG_03474	1.55809	2.12423	0.874229	-0.0512925	-0.0306378	-0.0366272	-0.762818	-0.803339	-0.750058	-0.698208	-0.701172	-0.722394
	CTRG_03477	1.75953	2.2474	0.437981	-0.0968805	-0.331579	-0.168434	-0.718298	-0.626349	-0.77992	-0.525259	-0.557504	-0.640686
	CTRG_03481	0.442939	0.348708	-0.155934	0.482654	0.343653	0.388896	-1.60318	-1.50764	-1.57913	0.706144	0.91549	1.21739
	CTRG_03483	0.606438	0.208473	1.78631	0.676319	-0.0216154	-0.460427	-1.44781	-1.41987	-1.3065	0.546417	0.0528229	0.77944
	CTRG_03495	-1.0117	-1.3359	-0.793095	1.2505	1.10759	1.22426	-0.843	-0.850689	-0.590433	0.157526	0.690423	0.994528
	CTRG_03502	-0.679692	-1.06912	-0.645152	0.381555	0.196231	0.174119	1.22707	1.344	1.74706	-0.832239	-0.983693	-0.860144
	CTRG_03504	-1.00679	-1.26253	0.318565	0.115858	0.969788	0.233942	1.03072	0.877015	1.622	-1.04628	-0.995571	-0.856716
	CTRG_03514	-0.553657	-0.689927	0.560018	0.741194	1.56218	0.559788	-1.34975	-1.4386	-1.2242	0.419968	0.572287	0.840691
	CTRG_03515	-1.14182	-1.06325	-1.15751	-0.456992	-0.776595	-0.589086	0.445821	0.434191	0.21077	1.46948	1.43617	1.18882
	CTRG_03517	-0.825811	-0.862149	-1.11882	1.47316	0.185305	0.164534	-0.862137	-0.805837	-0.577448	0.713006	0.670198	1.846
	CTRG_03522	-1.28269	-1.20474	-1.43612	-0.360241	-0.679768	-0.408295	0.804677	0.905191	0.558945	1.26922	0.989918	0.843897
	CTRG_03532	0.577181	0.673139	2.36454	0.0235822	0.567981	0.600687	-0.905372	-0.924388	-0.93262	-0.664447	-0.671945	-0.708339
	CTRG_03546	-1.42299	-1.46827	-1.24266	-0.385176	-0.187122	-0.300265	0.428812	0.351215	0.817025	0.924539	1.03671	1.44818
	CTRG_03554	-1.12541	-1.21861	-1.20074	-0.682658	-0.4964	-0.4778	0.303108	0.232077	0.842628	0.983363	1.35258	1.48786
	CTRG_03563	-1.05658	-1.0852	-1.11948	-0.77119	-0.782108	-0.710748	1.16276	1.30016	1.25915	0.711125	0.471059	0.621045
	CTRG_03566	-1.43554	-1.51423	-1.71039	0.104968	0.164326	0.494467	0.456313	0.368477	0.0389661	1.10083	0.878965	1.05285
	CTRG_03577	0.242786	-0.244538	-0.868709	-1.30236	-1.2348	-1.52028	0.366997	0.777202	0.526064	0.919331	1.16608	1.17222
	CTRG_03578	0.036582	0.249695	-0.987889	-1.33038	-1.63942	-0.806832	0.482443	1.42569	0.0622954	1.33402	0.348107	0.825689
	CTRG_03584	1.74496	1.68427	1.42547	-0.235809	-0.240448	-0.177393	-0.701032	-0.701032	-0.698618	-0.698309	-0.701032	-0.701032
	CTRG_03585	-1.06621	-1.03547	-1.06244	-0.289254	-0.308551	-0.211343	-0.221254	-0.27339	-0.199961	1.48851	1.53895	1.64041
	CTRG_03593	-1.02822	-1.06952	-0.916324	0.433236	0.450639	1.00583	1.20328	1.24402	1.19362	-0.96771	-0.756637	-0.792225
	CTRG_03597	1.71904	1.83585	0.761862	-0.0311531	-0.153102	-0.0439364	-1.15303	-1.11635	-1.15952	-0.19219	-0.20749	-0.259977
	CTRG_03600	-0.0874704	-0.351152	1.25731	-1.25831	-0.996868	-1.44404	-0.0232163	0.328375	-0.0126136	0.0637452	0.447441	2.0768
	CTRG_03611	2.11867	1.29646	1.36521	-0.558239	-0.416495	-0.204799	-0.8436	-0.617741	-0.893546	-0.289187	-0.420924	-0.53581
	CTRG_03620	1.612	1.48722	1.42741	0.207108	0.0114436	0.167508	-0.925405	-0.927836	-0.884117	-0.711529	-0.684437	-0.779365
	CTRG_03623	-1.15066	-1.16984	-1.29219	-0.57567	-0.605483	-0.349462	0.514663	0.293109	0.367331	1.17517	1.23798	1.55506
	CTRG_03624	-1.52091	-1.50046	-1.21335	-0.495545	-0.0199229	-0.300596	0.597294	0.462247	0.86525	0.956216	0.944377	1.2254
	CTRG_03629	1.4283	1.4752	1.53332	0.149022	0.219712	0.268079	-0.846819	-0.849353	-0.845713	-0.845607	-0.83943	-0.846706
	CTRG_03633	1.62699	1.2397	1.7846	0.006131	-0.00528904	0.0152457	-0.774521	-0.788907	-0.767417	-0.779885	-0.778394	-0.778246
	CTRG_03635	0.913242	1.51425	1.94154	-1.40351	-0.961526	-0.957063	-0.304012	-0.30308	-0.21594	-0.0359764	-0.241062	0.0531391
	CTRG_03638	0.406687	0.327265	2.05436	-0.277759	1.04178	-0.198722	-1.25612	-1.37966	-1.268	-0.0672991	0.206568	0.410896
	CTRG_03648	1.53696	1.67019	1.15334	0.430408	0.198163	0.0777849	-0.875374	-0.869067	-0.897829	-0.806	-0.797554	-0.821022
	CTRG_03650	-0.466588	-0.467623	-0.762883	1.61693	1.26224	1.80266	-0.89907	-0.93136	-0.909321	-0.0629647	-0.115388	-0.0666322
	CTRG_03651	-1.14512	-1.07115	-1.35196	0.846433	0.402702	0.838906	-0.609916	-0.642665	-0.667968	1.29515	1.1067	0.998881
	CTRG_03654	-1.22964	-1.19607	-1.21827	1.6511	1.23571	1.40092	-0.370266	-0.188509	-0.389482	0.124338	0.117444	0.0627292
	CTRG_03656	0.719713	0.583882	2.5266	-0.186522	0.176066	-0.235539	-0.104384	-0.213778	0.010196	-1.11725	-1.09642	-1.06256
	CTRG_03661	-0.755968	-0.702854	-0.824122	-1.08568	-1.09488	-1.05853	1.28137	1.28892	1.17216	0.668459	0.645111	0.466006
	CTRG_03676	1.18709	1.91953	1.69231	-0.264093	-0.259886	-0.602464	-0.934301	-0.610586	-0.794318	-0.618531	-0.240422	-0.474333
	CTRG_03683	1.59557	1.64972	1.70836	-0.50015	-0.455103	-0.53964	-0.681878	-0.685829	-0.687783	-0.478671	-0.480605	-0.443992
	CTRG_03686	-1.18297	-1.1303	-1.278	-0.582678	-0.790067	-0.605003	0.80021	0.954285	0.731413	1.26417	1.01346	0.805467
	CTRG_03687	-0.0429538	-0.00767373	0.483933	-0.741771	-0.71738	-0.823236	1.38922	1.32667	1.74728	-0.888702	-0.869975	-0.855407
	CTRG_03689	-0.00662077	0.0701276	0.00980522	-0.860466	-0.867239	-0.871594	1.54723	1.70008	1.39929	-0.676047	-0.712976	-0.731581
	CTRG_03695	0.248475	-0.706027	-0.3503	0.226396	-0.125704	-0.293874	1.40353	1.53393	1.42698	-1.18186	-1.20943	-0.972128
	CTRG_03705	0.941305	0.753147	2.2877	-0.372156	-0.103819	-0.348613	0.0153092	-0.0650706	0.319835	-1.24453	-1.13492	-1.04819
	CTRG_03730	-0.807283	-0.828065	-0.974863	-0.418959	0.666027	-0.607873	-0.53445	-0.437851	-0.510427	1.46968	1.92415	1.05991
	CTRG_03742	-1.33585	-1.37827	-1.56156	-0.259907	-0.261237	-0.417101	0.936872	0.959991	0.731173	0.880669	0.806736	0.898492
	CTRG_03744	-1.04147	-0.826204	-0.970171	-0.579282	-0.593031	-0.500236	-0.0618004	-0.158995	0.161798	1.26144	1.31028	1.99766
	CTRG_03745	1.79938	1.80712	0.885262	0.119541	-0.0755643	0.154291	-0.8041	-0.811031	-0.794763	-0.761458	-0.754641	-0.764038
	CTRG_03750	1.96508	1.44912	0.955518	-0.452156	-1.30952	-1.19742	-0.140484	-0.0906373	-0.0347091	0.0582794	-0.511656	-0.691418
	CTRG_03751	1.41468	1.56969	1.70996	0.192565	-0.670658	-0.116324	-0.796612	-1.0073	-0.777249	-0.447914	-0.739245	-0.331582
	CTRG_03752	-0.527118	-0.399619	-0.125187	-0.649801	-0.696672	-0.55743	0.974323	1.88417	1.92697	-0.608339	-0.610403	-0.610891
	CTRG_03753	-0.643768	-0.394441	-0.232625	-0.643768	-0.643768	-0.643768	1.22627	2.09247	1.52548	-0.643768	-0.426542	-0.571769
	CTRG_03754	0.184661	-0.0107555	0.0881195	-0.430259	-0.492644	-0.493455	-1.09663	-1.09163	-1.11223	1.51838	1.32939	1.60705
	CTRG_03755	-0.0463332	-0.39167	0.187239	0.286471	0.111097	0.731386	-1.14036	-1.61981	-1.3854	0.372797	1.5115	1.38308
	CTRG_03756	1.17842	0.781413	0.648924	1.02279	1.26459	0.763464	-0.915704	-0.87453	-0.916283	-0.954879	-0.985083	-1.01311
	CTRG_03760	1.85962	1.44532	1.51974	-0.249332	-0.30218	-0.398397	-0.918384	-0.762295	-0.925546	-0.477958	-0.328568	-0.462027
	CTRG_03762	-0.251141	-0.417495	0.0908162	0.937512	1.19001	1.286	0.516002	0.515796	0.396353	-1.53565	-1.22929	-1.49892
	CTRG_03770	1.27123	1.5077	1.68077	-0.789204	-0.221475	0.516048	-0.825507	-0.956483	-1.15642	-0.13786	-0.441332	-0.447469
	CTRG_03780	-1.13209	-1.10981	-1.18634	-0.643212	-0.775569	-0.591772	0.515848	0.515816	0.608281	1.23761	1.28434	1.27691
	CTRG_03787	-0.794382	-0.794759	-0.795443	-0.799766	-0.797273	-0.801563	0.00350638	0.0490986	0.0999805	1.41542	1.57377	1.64141
	CTRG_03791	-0.457053	-0.629207	-0.202163	-0.565805	-0.401959	-0.495645	-0.687274	-0.786713	-0.680305	1.46443	1.66751	1.77419
	CTRG_03797	-0.668892	-0.772385	-0.743911	-0.70424	-0.644987	-0.612627	-0.32565	-0.149449	-0.205278	1.27235	1.83531	1.71976
	CTRG_03798	-0.719132	-0.750299	-0.707992	-0.700003	-0.599537	-0.627093	-0.281141	-0.253418	-0.221066	1.36468	1.66396	1.83104
	CTRG_03799	-0.794184	-0.623777	-0.642598	-0.651693	-0.610026	-0.455748	-0.361289	-0.369353	-0.410289	1.51696	1.56057	1.84143
	CTRG_03800	1.56356	2.07321	0.832067	-0.401565	-0.198917	-0.189196	-1.04833	-1.04989	-0.996483	-0.191364	-0.296558	-0.0965303
	CTRG_03801	1.8961	1.66621	0.782722	0.203555	0.0242807	0.255155	-0.865357	-0.874949	-0.858265	-0.718276	-0.760865	-0.750304
	CTRG_03811	-0.803317	-0.607003	-0.668361	0.175148	0.570953	0.20479	1.25196	1.38405	1.57171	-0.913574	-1.14003	-1.02633
	CTRG_03813	1.58606	2.05724	0.701179	0.151305	0.0592783	0.101328	-0.833976	-0.861894	-1.00052	-0.602331	-0.674919	-0.682741
	CTRG_03831	-0.5595	-0.597318	-0.682667	-0.828122	-0.977378	-1.00849	0.0478421	-0.130231	0.135626	1.54804	1.28734	1.76486
	CTRG_03839	-0.482481	-0.343287	-0.76234	-0.599135	-0.0885959	-0.373656	-0.70764	-0.532901	-0.701015	0.760003	2.34538	1.48567
	CTRG_03846	-1.173	-1.19177	-0.955822	-0.429251	-0.130309	-0.197657	1.43708	1.45533	1.66845	-0.109222	-0.163096	-0.210733
	CTRG_03859	1.36962	1.66967	1.69875	-0.0993818	0.0534689	-0.169416	-0.752132	-0.751334	-0.751934	-0.755769	-0.755769	-0.755769
	CTRG_03864	-0.997082	-0.995159	-0.985324	-0.882364	-0.895548	-0.900528	1.14915	1.09729	1.2516	0.663792	0.696513	0.797669
	CTRG_03865	-1.40655	-1.48754	-1.4091	-0.202134	-0.390298	-0.273749	1.02434	0.812796	0.969217	0.703466	0.699501	0.960051
	CTRG_03876	-1.14062	-1.14706	-1.13155	-0.691643	-0.629984	-0.639642	0.487625	0.395483	0.637834	1.10751	1.33132	1.42072
	CTRG_03883	0.406097	0.187838	0.8084	-0.895465	-0.878173	-0.882457	1.19497	1.28102	1.501	-0.923181	-0.909615	-0.890437
	CTRG_03885	0.500905	1.98698	0.418161	-0.499231	-1.13857	-1.24606	0.419545	1.37017	-0.496073	-0.337515	-1.05305	0.0747347
	CTRG_03893	1.37224	0.817937	2.11599	0.055492	0.406444	-0.000573739	-0.845532	-0.847853	-0.827358	-0.777849	-0.737037	-0.731898
	CTRG_03895	-1.11728	-1.17085	-1.08372	-0.855059	-0.577042	-0.622525	0.51524	0.391976	0.765626	1.1406	1.17517	1.43785
	CTRG_03897	0.968303	-0.767625	-0.1718	-0.579843	1.91149	0.30625	-1.48356	-0.901556	-0.980211	1.07116	0.457013	0.170374
	CTRG_03909	-0.0246893	-0.0241868	-0.102528	-0.861415	-0.842172	-0.857558	1.76299	1.47539	1.47641	-0.685875	-0.664614	-0.65175
	CTRG_03915	0.844467	0.558004	-0.211466	-0.926524	-0.791919	-0.613997	1.50737	1.53348	0.853524	-1.03374	-0.568426	-1.15077
	CTRG_03917	0.377433	-0.10529	0.598241	-0.0924585	0.711516	1.85226	-1.14933	-1.41035	-1.41035	-0.478958	0.105694	1.00159
	CTRG_03930	-0.507723	-0.412037	-0.412435	-0.714698	-0.754676	-0.510328	-0.502736	-0.468892	-0.487338	0.919032	1.7155	2.13633
	CTRG_03936	-0.818154	-0.971854	-0.250928	0.614338	1.19345	0.587562	-1.15456	-1.22912	-1.05786	0.912307	0.997418	1.1774
	CTRG_03937	-1.05348	-1.06405	-1.06871	-0.75129	-0.746727	-0.744658	0.510934	0.521191	0.44436	1.31405	1.28848	1.3499
	CTRG_03942	-1.06298	-1.1723	-1.19237	-0.699104	-0.763069	-0.698846	0.616098	0.884919	1.06131	0.911929	0.775596	1.33882
	CTRG_03943	-1.15557	-1.14176	-1.00691	-0.741293	-0.543005	-0.599796	0.298441	0.229663	0.688434	1.0705	1.15691	1.74438
	CTRG_03950	1.80201	1.6413	1.46792	-0.308075	-0.343403	-0.319355	-0.687446	-0.662373	-0.656931	-0.639693	-0.644384	-0.649574
	CTRG_03956	1.13971	0.950869	2.26951	0.0172469	0.195102	0.0757087	-0.788553	-0.789928	-0.785923	-0.768493	-0.764094	-0.751156
	CTRG_03961	1.42079	1.43323	1.05293	0.585692	0.4691	0.507677	-0.851356	-0.863498	-0.890698	-0.950156	-0.95365	-0.960057
	CTRG_03962	1.44899	1.54219	0.602917	0.788764	0.364577	0.668302	-0.806188	-0.76219	-0.823761	-1.00255	-1.00921	-1.01185
	CTRG_03972	-1.3523	-1.30437	-1.38247	-0.472535	-0.439106	-0.404241	0.74309	0.610278	0.826634	1.14109	1.03549	0.998449
	CTRG_03975	-0.512743	-0.565736	-0.0700491	-0.966485	-0.771991	-1.17283	1.75485	1.19113	1.64104	0.0369424	-0.56025	-0.00386481
	CTRG_03977	-1.24122	-1.18214	-1.24902	-0.615325	-0.571583	-0.404514	0.475014	0.528198	0.400383	1.30743	1.26494	1.28784
	CTRG_03988	1.54748	1.44781	0.74666	-0.930665	-0.967003	-0.998912	0.622924	0.725058	0.332045	-0.806282	-0.83914	-0.879973
	CTRG_03990	-1.33874	-1.39542	-1.54633	-0.109747	-0.0650219	-0.0176942	0.408092	0.115701	0.247975	1.34164	1.06209	1.29746
	CTRG_03991	1.5449	1.82998	1.44989	-0.243953	-0.113462	-0.220953	-0.775812	-0.761591	-0.79055	-0.681406	-0.569749	-0.667291
	CTRG_03992	-0.566961	-0.602983	-0.602983	-0.602983	-0.602983	-0.602983	-0.350538	-0.564506	-0.403322	1.49884	2.0362	1.3652
	CTRG_04011	0.663417	1.07663	0.979075	0.239113	-0.231813	-1.69782	0.311377	1.55695	-0.158295	-1.2658	-1.0648	-0.408038
	CTRG_04025	-0.038214	0.451102	0.404399	0.126588	0.484219	2.10064	-1.59665	-1.31921	-0.876802	0.027166	0.782154	-0.54539
	CTRG_04026	-0.763354	-0.780142	-0.837741	0.605334	0.619345	0.668293	-1.05526	-1.0855	-1.04865	1.21509	1.30228	1.16031
	CTRG_04031	1.65369	1.72635	1.21377	0.153394	-0.0956759	0.100278	-0.832937	-0.823189	-0.809922	-0.770712	-0.756607	-0.758433
	CTRG_04035	-0.512684	-0.415337	-0.601164	-0.694293	-0.710921	-0.684662	-0.451851	-0.398029	-0.444805	1.91434	1.60851	1.3909
	CTRG_04046	0.875519	-0.629752	1.11792	-0.963489	-0.61512	0.350415	-1.08213	-0.982897	-1.21648	0.976626	0.742764	1.42662
	CTRG_04047	-1.13389	-1.1025	-1.13217	-0.651475	-0.681784	-0.598239	0.384757	0.304654	0.603995	1.26828	1.3129	1.42547
	CTRG_04048	0.458206	0.338557	0.94673	1.10607	1.29401	1.31296	-0.722343	-0.789532	-0.696933	-1.13309	-1.11599	-0.998631
	CTRG_04068	0.942593	0.968134	0.390695	-0.29626	-0.784229	-0.380289	-1.34336	-1.32802	-1.20526	1.0829	0.78507	1.16803
	CTRG_04074	-1.2012	-1.25328	-1.11609	-0.492918	-0.407405	-0.39021	0.18682	0.0804444	0.372302	1.25754	1.36908	1.59492
	CTRG_04080	-1.18603	-1.18799	-1.21591	-0.591745	-0.610592	-0.49158	0.310143	0.409382	0.708079	1.30753	1.18442	1.3643
	CTRG_04082	-1.34346	-1.48247	-0.991827	-0.431395	-0.265234	-0.320137	0.328484	0.105528	0.54442	0.964643	1.19225	1.69921
	CTRG_04087	-0.408193	-0.640392	-0.337116	-0.188232	-0.0663372	0.135673	-1.11476	-1.08774	-0.878422	1.38363	1.51905	1.68284
	CTRG_04088	-0.00916502	0.779248	1.02234	0.552337	0.43029	-0.425163	-1.66778	-1.38804	-1.42585	0.242333	0.730687	1.15876
	CTRG_04089	-1.17732	-1.12268	-1.23114	-0.0673029	-0.205279	-0.104504	-0.175352	-0.192534	-0.18725	1.633	1.46596	1.3644
	CTRG_04099	-0.806315	-0.802164	-0.814624	-0.720274	-0.742096	-0.71862	1.56605	1.55012	1.60959	0.0151126	-0.0447698	-0.0920106
	CTRG_04101	-0.60679	-0.773728	0.273421	0.386808	1.10945	0.748403	0.884775	0.546059	1.34485	-1.40575	-1.31796	-1.18954
	CTRG_04103	-1.14712	-1.2081	-1.20266	-0.603025	-0.50358	-0.530326	0.49293	0.189152	0.599914	1.19112	1.1175	1.6042
	CTRG_04104	-1.63677	-1.62589	-1.39157	0.131317	0.658463	0.435215	0.0394473	0.177453	0.313964	0.787049	0.809835	1.30149
	CTRG_04105	-0.0853121	0.0180032	0.398199	-0.872356	-1.17305	-0.875288	-0.696606	-0.0111625	-0.670617	0.243662	1.87088	1.85365
	CTRG_04106	-1.1907	-1.20117	-1.47571	-0.215446	-0.506161	-0.0880164	0.180583	0.361966	0.0937028	1.50156	1.26921	1.27018
	CTRG_04108	-1.29484	-1.38794	-0.993756	0.61308	1.3869	0.663538	0.75495	0.758642	1.22865	-0.598468	-0.658282	-0.472479
	CTRG_04111	1.81149	2.23116	0.372574	-0.116073	-0.30209	-0.142261	-0.644123	-0.646189	-0.646433	-0.640302	-0.638764	-0.638989
	CTRG_04118	0.292757	0.506402	-0.120699	0.446232	0.124514	0.445028	-1.54884	-1.56118	-1.55871	0.896739	1.0061	1.07166
	CTRG_04122	1.18284	1.18223	1.44583	0.525207	0.528718	0.372187	-1.2779	-1.23478	-1.22029	-0.599318	-0.495052	-0.409664
	CTRG_04127	-1.00233	-1.04894	-1.04131	0.195246	0.140174	0.243877	-0.630562	-0.690376	-0.568082	1.33062	1.471	1.60068
	CTRG_04132	-0.151242	-0.484002	-0.223664	-0.689415	-0.675176	-0.686095	1.64147	1.53453	1.71304	-0.659767	-0.684287	-0.635388
	CTRG_04133	1.64072	1.4081	1.08648	0.192479	0.07262	0.194388	-1.17516	-1.28959	-1.31184	-0.465461	-0.0741413	-0.27859
	CTRG_04135	1.48879	1.33326	1.47954	0.442001	-0.431195	0.613033	-0.735016	-0.866555	-0.800828	-0.780903	-0.870819	-0.871304
	CTRG_04138	0.298712	0.758693	-0.357509	-0.694496	-0.971604	-0.86181	1.39682	1.70529	1.11815	-0.704167	-0.77989	-0.908193
	CTRG_04144	-0.556568	-0.681555	-0.202021	-0.663927	-0.157047	-0.711631	-0.684951	-0.737371	-0.472401	1.47321	1.54527	1.849
	CTRG_04145	-0.451901	-0.556891	-0.54116	-0.20286	-0.16134	0.00529058	-0.997529	-0.987994	-0.821569	1.36936	1.62621	1.72038
	CTRG_04154	-1.35571	-1.37308	-1.4571	-0.139453	-0.305508	-0.0840131	0.425308	0.379093	0.176821	1.25786	1.11362	1.36217
	CTRG_04155	-0.39193	-0.306502	-0.674163	0.552873	0.486405	0.593256	1.2527	1.49111	0.824643	-1.40709	-1.11108	-1.31021
	CTRG_04168	1.31535	1.6629	1.78831	-0.364176	0.156404	-0.529282	-0.75166	-0.850873	-0.603774	-0.401196	-0.562954	-0.859044
	CTRG_04170	1.29468	2.58472	0.0938339	0.0689765	-0.318051	-0.0062723	-0.410789	-0.37683	-0.69823	-0.573131	-0.716389	-0.942511
	CTRG_04174	-0.392657	-0.477486	-0.115419	1.55888	1.67372	1.31465	-1.1062	-1.10443	-1.07743	-0.192219	-0.0504116	-0.0309966
	CTRG_04175	-1.26652	-1.44336	-1.1201	-0.451924	-0.11851	0.0760922	0.193808	-0.19884	0.222212	1.26191	1.60609	1.23915
	CTRG_04177	-0.903711	-0.841497	-0.80112	-0.746647	-0.840491	-0.787062	1.86493	1.33425	1.19582	0.169304	0.469451	-0.113222
	CTRG_04184	1.69459	1.75299	1.07844	0.240065	0.064028	-0.0468933	-0.738784	-0.737859	-0.766811	-0.853813	-0.841456	-0.84449
	CTRG_04188	1.10996	0.938736	2.06526	0.139148	0.248392	0.540274	-0.882723	-0.882723	-0.776007	-0.822541	-0.882723	-0.795059
	CTRG_04198	-0.787958	-0.670578	-0.749308	-0.839709	-0.81259	-0.852066	1.63547	1.46638	1.56374	0.00366199	-0.0299993	0.0729566
	CTRG_04199	-0.754842	-0.510509	-0.715042	-0.585259	-0.528575	-0.630208	-0.419269	-0.263338	-0.406105	2.15935	1.47698	1.17681
	CTRG_04202	-1.4823	-1.51353	-1.16249	-0.383968	0.0590573	-0.37372	0.364743	0.279414	0.980871	0.832166	0.94996	1.44979
	CTRG_04203	1.40981	1.59947	1.50278	0.156938	0.133402	0.170547	-0.852059	-0.843868	-0.851447	-0.807128	-0.806113	-0.812339
	CTRG_04204	-1.25281	-1.30592	-1.29149	-0.528824	-0.384401	-0.255958	0.457941	0.0648973	0.715403	1.29016	1.05659	1.43441
	CTRG_04208	-1.22984	-1.22258	-1.24338	-0.51132	-0.212034	-0.399227	0.323716	0.0676509	0.347657	1.13146	1.22343	1.72447
	CTRG_04210	-1.44948	-1.66659	-1.46107	0.0627299	0.413814	0.4033	0.357272	-0.030048	0.268086	0.835286	0.831848	1.43486
	CTRG_04215	0.963726	0.892989	2.02043	-0.708434	-0.461936	-0.58545	0.393761	0.250767	0.530925	-1.04457	-1.18294	-1.06928
	CTRG_04221	-0.962075	-1.12015	-0.382295	0.365087	1.05341	0.814999	1.11644	1.12791	1.0468	-1.15127	-1.00278	-0.906072
	CTRG_04227	-0.728187	-0.791251	-0.681001	-0.815933	-0.896936	-0.831871	0.140285	0.0341884	-0.0454265	1.72076	1.59282	1.30255
	CTRG_04232	1.29781	0.962472	1.18059	0.876833	0.426068	0.701705	-1.21823	-1.18381	-1.26023	-0.609994	-0.683539	-0.489686
	CTRG_04242	-1.27498	-1.16158	-1.49458	-0.280576	-0.703552	-0.325591	0.790065	0.967452	0.447797	1.40458	0.970552	0.660425
	CTRG_04243	-1.26006	-1.2507	-1.43098	-0.413729	-0.672123	-0.427282	0.867789	0.903613	0.785299	1.03422	0.902407	0.961547
	CTRG_04245	-0.501479	-0.00946907	-0.60459	0.893927	1.521	1.68647	-1.19433	-1.1609	-1.19306	0.468128	-0.00308129	0.0973872
	CTRG_04246	-0.37326	-0.447672	-0.0934353	1.3434	2.08378	1.38431	-0.745823	-0.749123	-0.728163	-0.609603	-0.568432	-0.495973
	CTRG_04251	-0.48549	-0.434632	-0.115313	1.71895	1.66685	1.42191	-0.86828	-0.850445	-0.949594	-0.27259	-0.351381	-0.479993
	CTRG_04252	0.219092	-0.0169261	-0.128672	1.45484	1.4606	1.70242	-0.879804	-0.936096	-0.946629	-0.626297	-0.657633	-0.644885
	CTRG_04254	-0.952453	-0.812483	-1.20799	0.887256	0.45042	0.790976	-0.828302	-0.801088	-0.976458	1.34284	1.21624	0.89104
	CTRG_04257	-0.764381	-0.794436	-0.282071	1.13853	2.16206	1.45396	-0.695067	-0.604204	-0.599065	-0.514663	-0.357573	-0.143089
	CTRG_04258	-1.09533	-1.09873	-1.01556	-0.740176	-0.694627	-0.781441	1.04848	1.09088	1.62286	0.547852	0.3642	0.751582
	CTRG_04259	-1.19828	-1.35349	-0.864747	0.211758	0.876866	0.0346197	1.28573	1.09887	1.5263	-0.780313	-0.518282	-0.319033
	CTRG_04276	-1.0063	-1.21271	-0.0845891	0.304242	1.85117	0.418032	-0.92425	-1.01138	-0.766928	0.455104	0.682632	1.29499
	CTRG_04280	-1.54591	-1.71779	-1.32293	-0.184045	0.195981	0.012791	0.681438	0.683595	1.19894	0.422549	0.632391	0.942978
	CTRG_04290	-1.05043	-1.03864	-1.01902	-0.750868	-0.732342	-0.736089	0.429696	0.321146	0.483626	1.25132	1.34123	1.50037
	CTRG_04291	-1.09951	-1.10416	-1.07426	-0.753544	-0.792683	-0.767541	0.641272	0.610348	0.76456	1.17617	1.16451	1.23484
	CTRG_04293	1.28173	0.74902	1.82113	0.32261	0.656638	0.484152	-0.90107	-0.902615	-0.896511	-0.87884	-0.867973	-0.868263
	CTRG_04294	1.91117	1.28939	1.11684	0.232763	0.282216	-0.0690514	-1.12346	-1.10012	-1.03312	-0.49962	-0.467681	-0.539327
	CTRG_04307	-0.518446	-0.405414	-0.501286	-0.483258	-0.382993	-0.44573	-0.731668	-0.728989	-0.722418	1.41869	1.70052	1.80098
	CTRG_04308	-1.28162	-1.33199	-1.22166	-0.608991	-0.542405	-0.521805	0.799735	0.718965	1.05074	1.07242	0.914675	0.951938
	CTRG_04309	-1.18826	-1.28004	-1.45087	-0.160677	-0.64601	-0.23739	0.560223	0.384784	0.313026	1.49185	0.872162	1.3412
	CTRG_04311	1.26532	2.65222	0.205993	-0.0260551	-0.384327	-0.195405	-0.520142	-0.421443	-0.714867	-0.543488	-0.578828	-0.738977
	CTRG_04331	0.571623	0.713299	-1.19564	-1.24528	-1.24973	-1.25843	0.560789	1.43891	0.0352928	1.09783	0.656901	-0.125565
	CTRG_04333	1.14516	1.44244	0.849124	-1.16964	-1.24111	-1.28958	-0.688933	-0.538423	-0.490695	0.642473	0.689144	0.650039
	CTRG_04334	-1.03895	-1.04317	-1.00454	-0.485158	-0.608404	-0.628739	0.127651	0.177259	0.0116939	1.64165	1.51559	1.33511
	CTRG_04337	-1.29566	-1.29149	-1.34827	-0.456422	-0.57391	-0.469733	0.771109	0.689884	0.792576	1.08788	1.01181	1.08222
	CTRG_04338	-1.378	-1.3627	-1.37886	-0.409694	-0.441066	-0.372157	0.722161	0.816048	0.816189	1.07852	0.922968	0.986586
	CTRG_04341	-1.16856	-1.03642	-1.25884	-0.482189	-0.40819	-0.570103	0.342922	0.237692	0.0803559	1.46971	1.46281	1.33082
	CTRG_04344	-1.33627	-1.30687	-1.4313	-0.363834	-0.55375	-0.342826	0.795225	0.777116	0.670984	1.16362	0.998557	0.929349
	CTRG_04354	1.6026	1.79964	1.55022	-0.428491	-0.441552	-0.422257	-0.614713	-0.614851	-0.614838	-0.605294	-0.604381	-0.606079
	CTRG_04358	-0.0887151	-0.137886	-0.156406	-0.760141	-0.814115	-0.798085	1.65815	1.58308	1.55687	-0.663761	-0.701368	-0.677623
	CTRG_04359	-0.645106	-0.666602	-0.601414	-0.635313	-0.587941	-0.575045	1.59528	1.63704	1.71838	-0.474324	-0.418382	-0.346577
	CTRG_04376	-0.672344	-0.705589	-0.70504	-0.530656	-0.786014	-0.569185	1.5116	1.68727	1.70363	-0.340697	-0.338666	-0.254314
	CTRG_04380	-0.782318	-0.889329	-0.173202	1.57161	1.93197	1.21631	-0.781308	-0.670826	-0.825287	-0.283727	-0.24028	-0.0736099
	CTRG_04381	-1.13771	-1.23864	-1.29451	0.565838	0.682693	0.653526	-0.567148	-0.529349	-0.68308	1.23637	1.07691	1.23511
	CTRG_04382	-0.262049	-0.36214	0.915097	0.903235	1.94382	0.915875	-1.22936	-1.29574	-1.09953	-0.325856	-0.148918	0.0455644
	CTRG_04383	-1.53045	-1.3562	-1.62623	-0.000599405	-0.265433	0.00906149	0.769834	0.92524	0.440381	1.16149	0.852338	0.620562
	CTRG_04391	0.765388	0.746158	2.73004	-0.470686	0.063423	-0.327449	-0.506348	-0.582068	-0.522613	-0.665061	-0.657273	-0.573508
	CTRG_04393	-1.00435	-1.02112	-1.02252	-0.765995	-0.798556	-0.727546	0.45288	0.284001	0.53389	1.22585	1.29301	1.55045
	CTRG_04398	-0.573264	-0.57526	-0.170893	-0.702427	-0.598029	-0.626195	1.58339	1.41772	1.90467	-0.53608	-0.609826	-0.513804
	CTRG_04425	1.5594	1.5623	1.00695	0.463005	0.301779	0.358203	-0.76536	-0.728199	-0.782289	-0.988018	-0.996404	-0.991358
	CTRG_04434	-1.00124	-0.36402	-1.3796	0.540004	0.069543	0.269766	1.58756	1.59652	0.889813	-0.671102	-0.545525	-0.991726
	CTRG_04437	-0.483215	-0.681587	0.969687	0.226625	0.753277	0.287682	0.912482	0.928375	1.16585	-1.49673	-1.41707	-1.16538
	CTRG_04441	-0.289766	-0.296336	-0.314825	1.58148	1.24525	1.44892	-1.26002	-1.25226	-1.17771	0.123146	0.124103	0.0680083
	CTRG_04442	0.309846	-0.0362599	-0.613799	0.870793	0.675293	0.746788	-1.38433	-1.58502	-1.40992	1.21872	0.851556	0.35633
	CTRG_04446	1.84316	1.87925	0.760204	0.0189259	-0.181854	-0.0447564	-0.970428	-0.949233	-0.999549	-0.466742	-0.405835	-0.48314
	CTRG_04447	-0.815352	-0.822576	-0.793396	-0.487178	-0.331948	-0.423526	-0.384753	-0.453213	-0.294669	1.22102	1.52559	2.06
	CTRG_04458	1.15774	1.62633	1.71596	-0.117706	0.115755	-0.111866	-1.05851	-1.06388	-1.17308	-0.41947	-0.35478	-0.316495
	CTRG_04460	1.02978	0.911635	0.781298	1.00749	0.925248	0.768841	-1.32908	-1.29047	-1.38573	-0.486795	-0.544498	-0.38772
	CTRG_04461	-1.21521	-1.16336	-1.44322	-0.459305	-0.69072	-0.45023	0.826224	0.873501	0.592584	1.31858	1.00706	0.804101
	CTRG_04466	-0.4387	-1.1469	0.899112	-1.1469	-0.0962226	-0.62993	1.33471	0.366057	2.12432	-0.40899	-0.426234	-0.430314
	CTRG_04478	1.57815	1.76476	1.29807	0.0526897	0.0071475	0.0085913	-0.823079	-0.824664	-0.830945	-0.759135	-0.729362	-0.742231
	CTRG_04483	1.59387	1.69883	0.915489	0.365714	0.184985	0.38841	-0.83826	-0.847252	-0.869735	-0.859488	-0.864664	-0.867907
	CTRG_04484	1.09861	0.809471	0.451045	0.60149	1.521	0.976369	-1.19364	-1.08924	-0.984392	-0.999327	-0.502896	-0.6885
	CTRG_04491	-0.956276	-0.997076	-1.08209	0.875323	0.885827	1.06801	-0.82548	-0.841228	-1.02075	1.00768	0.987036	0.899034
	CTRG_04501	0.899563	1.23535	1.38308	-0.754424	-0.952629	-0.759592	-1.0979	-0.94315	-1.0385	0.436129	0.612754	0.979331
	CTRG_04503	-1.15854	-1.1897	-1.1242	-0.649057	-0.420421	-0.495805	0.2289	0.21965	0.504303	1.0176	1.39191	1.67536
	CTRG_04523	-1.06119	-1.09529	-0.441939	-0.573983	-0.00767576	-0.355563	-0.366688	-0.521532	-0.108283	0.840065	1.64194	2.05015
	CTRG_04527	-1.07611	-1.06825	-1.06907	-0.842863	-0.817018	-0.813209	1.08846	1.09496	1.09957	0.810598	0.788321	0.804611
	CTRG_04549	-0.456498	-0.55739	-0.35215	-0.685476	-0.778669	-0.54805	-0.594758	-0.467173	-0.416666	1.12131	1.85416	1.88136
	CTRG_04551	-0.418244	-0.529116	0.0668945	0.816279	1.58904	1.2525	-1.33351	-1.46337	-1.1472	0.162271	0.418742	0.585712
	CTRG_04563	-1.1973	-1.25387	-0.925148	0.96488	1.93904	1.23883	-0.515457	-0.566347	-0.363076	0.0900583	0.212552	0.375837
	CTRG_04564	-1.11369	-1.06057	-0.640122	0.924617	1.45661	1.52284	-0.874923	-0.731603	-0.923302	0.655736	0.253322	0.531087
	CTRG_04579	0.468813	0.499516	0.90309	-0.817809	-0.730256	-0.737146	1.1355	1.15478	1.3611	-1.08211	-1.08736	-1.06812
	CTRG_04583	0.262457	0.877234	-0.136041	0.415853	-0.368217	-0.206994	-1.3367	-1.2631	-1.54159	0.84761	0.828141	1.62135
	CTRG_04584	0.380867	-0.00160913	0.223133	0.745972	0.367917	0.160346	-1.57603	-1.44	-1.45707	0.0784161	0.919446	1.59861
	CTRG_04587	1.68265	1.71394	1.08368	-1.14098	-1.11694	-1.08849	-0.309834	-0.0100754	-0.333312	-0.233688	-0.000554721	-0.246403
	CTRG_04590	1.8213	1.89223	1.12362	-0.55603	-0.634748	-0.530409	-0.436954	-0.362629	-0.209115	-0.707211	-0.702436	-0.697618
	CTRG_04599	0.432623	-0.157317	0.594714	-0.549545	-0.427027	-0.852128	1.55348	1.3065	1.28966	-1.00097	-1.2373	-0.952687
	CTRG_04602	1.61916	2.01124	1.00274	0.124718	-0.0289592	-0.362052	-0.742117	-0.744006	-0.748193	-0.696871	-0.719298	-0.716362
	CTRG_04607	0.456941	0.495891	-0.272139	-0.117586	-0.263404	-0.452598	-1.31484	-0.999414	-1.22391	0.326148	1.9906	1.37431
	CTRG_04613	1.68146	1.95764	1.05417	0.0440465	-0.0656428	-0.368612	-0.718138	-0.690567	-0.722086	-0.726781	-0.721891	-0.723596
	CTRG_04622	0.81172	0.436371	2.62757	-0.117038	0.42046	-0.130741	-0.502897	-0.548486	-0.336478	-0.95673	-0.903515	-0.800232
	CTRG_04625	-0.010256	-0.0641871	-0.221348	-0.834955	-0.854842	-0.876625	-0.652987	-0.650351	-0.586984	1.49726	1.71793	1.53735
	CTRG_04626	-0.611373	-0.609246	-0.715538	-0.982998	-0.995431	-0.97732	1.5244	1.57258	1.40625	0.162927	0.159527	0.0662198
	CTRG_04627	-0.577586	-0.629131	-0.607496	-0.843706	-0.847669	-0.858822	1.66294	1.54715	1.58505	-0.143412	-0.155904	-0.131417
	CTRG_04633	-0.5904	-0.713447	-0.149353	0.245942	1.21423	-0.134028	-1.14801	-1.5826	-0.513228	1.00197	0.605012	1.76391
	CTRG_04642	1.63487	1.9467	0.804164	0.214965	-0.052521	0.221932	-0.799102	-0.797348	-0.787238	-0.781704	-0.80254	-0.802171
	CTRG_04646	-0.626156	-0.535967	-0.668303	-0.736497	-0.768947	-0.780437	-0.200623	-0.294926	-0.259737	1.72516	1.64522	1.50121
	CTRG_04654	-1.48138	-1.42984	-1.48222	-0.221133	-0.29952	-0.172096	0.790281	0.831477	0.687216	1.04121	0.959499	0.776499
	CTRG_04658	2.24431	1.60886	0.87046	-0.53333	-0.50918	-0.534464	-0.6036	-0.649695	-0.649695	-0.211089	-0.542606	-0.489971
	CTRG_04659	1.32937	1.39991	2.13112	-0.671293	-0.509393	-0.671293	-0.591628	-0.477015	-0.671293	-0.387029	-0.486212	-0.395244
	CTRG_04660	-1.43485	-1.47296	-1.15859	-0.277554	0.0775267	-0.0677893	0.145812	-0.058193	0.339672	1.07892	1.27477	1.55322
	CTRG_04661	-1.29178	-1.19309	-1.31912	-0.27576	-0.305114	-0.148264	0.0380718	0.151655	0.124733	1.35942	1.45216	1.40707
	CTRG_04669	0.154487	-0.107417	-0.313763	0.56274	0.294053	0.41845	-1.45691	-1.43348	-1.50566	1.05437	1.2371	1.09604
	CTRG_04685	0.72717	1.98341	1.50739	0.267875	-0.920691	-0.889863	-0.839382	-0.42897	-0.980528	0.368208	-0.0419864	-0.752629
	CTRG_04689	-0.769563	-0.116936	-0.393143	-1.10883	-0.740057	-0.772158	0.0638748	0.0956326	-0.812795	1.94167	1.23514	1.37717
	CTRG_04690	1.33772	1.94614	0.838417	-0.953028	-1.06598	-0.907192	0.374581	0.38334	0.188084	-0.705947	-0.730148	-0.705992
	CTRG_04692	-0.48697	-0.452118	-0.467234	-0.635743	-0.595495	-0.612782	-0.558184	-0.581251	-0.570173	1.69391	1.51367	1.75237
	CTRG_04693	-0.494158	-0.453168	-0.424599	-0.548323	-0.670724	-0.563778	-0.640705	-0.554425	-0.606254	1.77659	1.64141	1.53814
	CTRG_04701	-1.20053	-1.34228	-0.638016	0.477793	1.17232	0.747156	1.01156	0.49625	1.48528	-0.90897	-0.79441	-0.506149
	CTRG_04702	1.58698	1.70891	1.61151	-0.302857	-0.296218	-0.277784	-0.672382	-0.672479	-0.672485	-0.671066	-0.670897	-0.671229
	CTRG_04711	-0.919348	-1.07434	-0.46309	0.632503	0.939522	0.289367	-0.925588	-0.988803	-0.982696	0.833716	0.887831	1.77093
	CTRG_04712	1.48379	1.78228	1.17512	0.190352	0.0961247	0.240475	-0.756495	-0.762913	-0.778784	-0.871582	-0.892975	-0.905395
	CTRG_04713	-1.32268	-1.38303	-1.76637	0.080126	-0.383141	0.138251	0.58062	0.568551	0.369123	1.10617	0.993788	1.01859
	CTRG_04719	-1.04706	-1.01871	-1.0115	-0.678408	-0.610333	-0.623338	0.125843	0.0814439	0.423633	1.21352	1.60167	1.54323
	CTRG_04722	1.19214	0.805513	2.52576	-0.260728	-0.29038	-0.266106	-0.697423	-0.672193	-0.715409	-0.51146	-0.554125	-0.555587
	CTRG_04726	1.90465	1.40362	1.22162	-0.279102	-0.674247	-0.832521	-0.83248	-0.674258	-0.945274	-0.524247	-0.296924	0.529164
	CTRG_04731	-0.735123	-0.0740627	-0.36566	-0.281907	-0.234309	-0.716548	-0.930707	-0.512873	-0.750024	0.903396	2.25372	1.4441
	CTRG_04743	1.57053	1.10177	0.814512	-0.799936	-0.15812	-0.768494	-1.17783	-1.2609	-1.01436	1.05814	0.50901	0.125686
	CTRG_04744	1.4489	2.36535	0.861271	-0.488246	-0.53687	-0.45566	-0.37804	-0.307886	-0.532585	-0.624413	-0.626754	-0.725066
	CTRG_04745	0.289981	0.892745	2.73631	0.0115319	-0.613168	0.137157	-0.834279	-0.547362	-0.25923	-0.428664	-0.816833	-0.568184
	CTRG_04747	1.95303	1.89511	0.78222	-0.171356	-0.731801	-0.458011	-0.819972	-0.577311	-0.846958	-0.131815	-0.631644	-0.261488
	CTRG_04751	1.57253	1.83739	1.00487	0.105933	-0.175909	0.0946181	-0.378349	-0.362293	-0.381365	-1.08241	-1.0936	-1.14142
	CTRG_04757	-1.09978	-1.16072	-1.13266	-0.592928	-0.612903	-0.452073	0.298644	0.168871	0.357176	1.27516	1.44	1.51122
	CTRG_04759	-0.965123	-1.08499	-0.960127	-0.444093	-0.645901	-0.522918	-0.0505773	-0.0605865	0.191894	1.45409	1.26549	1.82285
	CTRG_04766	-0.887488	-1.11463	-0.0113103	1.06122	2.21892	1.27805	-0.599413	-0.622787	-0.294119	-0.590724	-0.282892	-0.154829
	CTRG_04767	-1.46686	-1.68299	-1.24338	0.696093	0.981557	0.88236	-0.337084	-0.24251	-0.0242334	0.656876	0.725323	1.05485
	CTRG_04768	-1.15494	-1.22298	-1.23558	1.37887	1.05605	1.83796	-0.124148	-0.168406	-0.388639	0.197263	-0.0881453	-0.0873041
	CTRG_04775	-0.348553	-1.25936	0.899205	0.167704	1.583	-0.0327407	0.523	0.272051	1.42507	-1.26739	-1.12159	-0.8404
	CTRG_04786	-1.10634	-1.07572	-1.12495	-0.619511	-0.655826	-0.616455	0.343197	0.305704	0.38421	1.30555	1.37572	1.48442
	CTRG_04791	-1.17734	-1.16899	-1.11391	-0.708623	-0.676547	-0.630711	0.562776	0.489279	0.77314	1.06098	1.20709	1.38285
	CTRG_04796	1.65022	1.73398	1.26258	0.0512536	-0.0258058	0.0139702	-0.826275	-0.815999	-0.834913	-0.738974	-0.745736	-0.724303
	CTRG_04801	1.68682	1.11742	1.71845	0.0512079	0.0353778	0.214277	-0.771846	-0.747153	-0.708852	-0.888254	-0.850541	-0.856905
	CTRG_04805	0.648305	-0.109345	0.431312	1.26987	1.24392	1.19444	0.0347413	-0.628866	-0.0705525	-1.45167	-1.32434	-1.23783
	CTRG_04810	-1.24819	-1.31374	-1.2884	-0.460572	-0.501918	-0.380144	0.50014	0.384488	0.528202	1.19117	1.30741	1.28156
	CTRG_04814	1.74754	1.41346	1.20585	-0.405976	-0.243698	-0.321893	-1.17999	-1.00332	-1.07875	0.253206	-0.675302	0.288877
	CTRG_04816	1.39197	0.695324	2.26132	-0.0617963	0.291415	-0.147544	-0.856421	-0.841874	-0.867077	-0.632921	-0.595755	-0.636643
	CTRG_04817	1.2709	1.15762	0.729549	-0.511865	-0.868508	-0.0111999	-1.07834	-1.28162	-1.28162	1.37798	0.135169	0.361945
	CTRG_04828	-0.631475	0.271982	-0.437086	-0.827007	-1.06878	-0.350525	-0.302598	-0.368105	-0.664794	0.526007	1.82376	2.02863
	CTRG_04830	-0.926897	-1.02281	-0.204694	1.01648	1.61186	1.3227	0.401202	0.293625	0.547089	-1.19143	-0.923076	-0.924049
	CTRG_04832	0.360983	0.201752	2.81032	-0.49083	-0.330045	0.18648	-0.83534	-0.819801	-0.964568	-0.32645	-0.139278	0.34678
	CTRG_04834	1.7761	1.60518	1.30412	-0.0154945	0.0811442	-0.141548	-0.764482	-0.769004	-0.769004	-0.769004	-0.769004	-0.769004
	CTRG_04837	-0.622192	-1.08167	-0.750092	-0.563283	-0.385858	-0.447293	-0.496052	0.0108291	-0.458784	1.83903	1.54175	1.41361
	CTRG_04839	-0.774116	-0.828596	-0.809132	0.183136	0.0716732	0.18116	-0.813062	-0.872835	-0.861589	1.51452	1.5391	1.46974
	CTRG_04878	1.54333	0.869942	2.02674	-0.0441315	0.275276	0.00769194	-0.812294	-0.855297	-0.766958	-0.815886	-0.786551	-0.641857
	CTRG_04882	-1.14983	-1.11845	-1.10327	-0.597671	-0.619973	-0.561936	0.283983	0.265087	0.429298	1.29873	1.45163	1.42241
	CTRG_04884	-0.753844	-0.794825	-0.129607	-0.353499	-0.201833	-0.601849	-0.505326	-0.848978	-0.575503	2.01457	1.60588	1.14482
	CTRG_04889	-1.40356	-1.41177	-1.37848	-0.407811	-0.215531	-0.442673	0.87242	0.998414	0.653385	1.09137	0.809887	0.834344
	CTRG_04893	-0.557369	-0.406323	-0.638092	1.09277	1.31679	0.0363933	-1.08092	-1.43697	-1.02009	1.03885	1.30976	0.345188
	CTRG_04894	-1.54595	-1.44872	-1.44273	-0.0950685	-0.138926	0.0979575	0.893053	0.206692	0.683763	0.738414	0.559656	1.49185
	CTRG_04898	-0.856476	-1.05729	-1.13396	1.14687	0.742228	1.52388	-0.232517	-1.06788	-0.597182	1.25176	-0.368138	0.648706
	CTRG_04905	-0.413361	-0.739284	-0.658843	-0.672915	-0.879002	-0.753754	1.58597	1.96327	1.20801	-0.0217324	-0.178365	-0.439998
	CTRG_04908	0.373484	1.01551	-0.584989	-0.322325	-0.772127	-0.692257	1.24851	1.92046	0.597181	-0.674304	-0.942248	-1.1669
	CTRG_04909	-0.66877	-0.678199	-0.555732	-0.785121	-0.77807	-0.786057	1.53827	1.8936	1.35801	-0.20706	-0.00662055	-0.324256
	CTRG_04917	-1.36088	-1.35072	-1.30819	-0.31491	-0.0732638	-0.12709	0.251219	0.165645	0.152349	1.18966	1.15476	1.62142
	CTRG_04918	1.26705	0.996359	1.14808	-0.460766	-0.521569	-0.441273	0.668193	0.727604	0.541325	-1.28953	-1.31342	-1.32205
	CTRG_04919	1.3296	1.24811	1.78866	0.322055	0.325002	0.0389833	-0.883623	-0.882146	-0.880345	-0.810993	-0.802059	-0.793241
	CTRG_04920	-0.891242	-1.05674	-0.406028	1.07145	2.08088	1.05999	-0.893728	-0.936551	-0.677344	0.0740423	0.19587	0.379405
	CTRG_04925	0.39375	0.272804	1.35473	-0.508069	-0.0730711	-0.6842	0.8758	0.774625	1.40633	-1.2254	-1.36501	-1.22229
	CTRG_04937	-0.143048	-0.148017	0.333833	-0.645953	-0.466425	-0.554206	1.4096	1.334	1.80947	-0.998904	-1.00126	-0.929092
	CTRG_04946	-1.09676	-1.12208	-1.15499	-0.359352	-0.260091	-0.437294	0.00181012	-0.197267	0.28191	1.08411	1.3071	1.9529
	CTRG_04949	-0.157898	-0.341902	1.14846	0.784228	1.92981	0.871154	-1.2156	-1.23618	-1.0854	-0.448512	-0.236422	-0.0117209
	CTRG_04967	1.3753	1.8266	1.09187	0.259702	0.111971	0.162715	-1.07749	-1.12603	-1.14546	-0.519231	-0.447492	-0.512454
	CTRG_04968	1.10718	2.45024	0.611113	0.308586	-0.678879	-0.678879	-0.678879	0.275027	-0.678879	-0.678879	-0.678879	-0.678879
	CTRG_04982	-1.21769	-1.21817	-1.23883	-0.624317	-0.497935	-0.523779	0.534629	0.456467	0.598238	1.07881	1.16418	1.4884
	CTRG_04986	1.56436	1.52361	1.73936	-0.879295	-0.946578	-0.848404	-0.441557	-0.45475	-0.192054	-0.372654	-0.340768	-0.351275
	CTRG_04990	-1.66077	-1.69528	-1.54673	0.794987	0.71852	0.852088	0.368851	0.311342	0.422472	0.459484	0.447349	0.527686
	CTRG_04992	-1.50075	-1.57712	-1.2105	-0.392763	0.0771417	-0.287377	0.584984	0.394989	0.746757	0.856768	0.931094	1.37677
	CTRG_05010	1.6716	1.16477	1.58675	0.315545	0.250409	0.00863835	-0.855231	-0.889501	-0.808062	-0.792849	-0.819808	-0.832259
	CTRG_05011	-0.63488	-0.300197	-0.527341	-0.108969	-0.664091	-0.779011	-0.543892	-0.805645	-0.398263	1.19785	1.40938	2.15506
	CTRG_05015	1.01297	0.917271	1.41217	0.509897	0.622093	0.545856	-1.4236	-1.37239	-1.43124	-0.235014	-0.388318	-0.169701
	CTRG_05028	-1.21146	-1.20644	-1.35771	0.90835	0.363304	0.977344	-0.467461	-0.609043	-0.571445	1.13997	1.1512	0.8834
	CTRG_05029	-1.16286	-1.07303	-1.20868	-0.376057	-0.317614	-0.324725	-0.0450144	0.0279659	0.00865485	1.51491	1.57712	1.37934
	CTRG_05030	0.229795	0.36997	-0.813997	-1.40447	-1.5266	-1.44169	0.641767	0.829488	1.18198	0.625854	0.548498	0.759404
	CTRG_05031	1.44596	2.05689	1.2334	-0.846943	-0.932029	-0.82585	-0.470046	-0.20677	-0.47028	-0.1583	-0.275131	-0.550901
	CTRG_05032	1.52043	2.41566	0.503995	-0.365985	-0.537551	-0.366028	-0.770179	-0.7511	-0.791453	-0.192901	-0.335027	-0.329861
	CTRG_05042	1.15178	1.43379	1.97647	-0.340675	0.0674579	-0.352272	-0.994901	-1.05038	-1.05694	-0.325767	-0.356307	-0.152253
	CTRG_05043	1.53858	1.50531	1.68178	0.0678585	-0.0803866	-0.125744	-0.762772	-0.747121	-0.814613	-0.780222	-0.747451	-0.735213
	CTRG_05048	-0.194584	0.0646737	-0.634014	-1.29329	-1.31145	-1.09284	1.49518	1.51438	1.14586	0.307224	0.127631	-0.128771
	CTRG_05049	0.0276931	-0.228713	0.0132226	-0.471787	-0.0718963	-0.0422778	1.86363	1.17035	1.25004	-1.48707	-0.847713	-1.17548
	CTRG_05054	0.457874	0.210541	2.48724	0.236572	0.935955	0.238476	-0.893709	-0.882694	-0.845015	-0.749214	-0.632316	-0.563709
	CTRG_05057	2.15213	1.56032	0.218724	-0.290663	-0.207897	-0.487856	-0.525044	-1.23719	-0.947559	0.530145	-0.0345181	-0.730591
	CTRG_05063	0.471671	0.310827	1.50861	0.811493	1.4711	0.802683	-1.0408	-1.03658	-1.01952	-0.823805	-0.764756	-0.69092
	CTRG_05067	-1.1363	-1.09878	-1.1512	-0.62537	-0.62066	-0.557931	0.334628	0.424126	0.310768	1.30162	1.53664	1.28247
	CTRG_05079	1.32102	0.386191	0.470249	0.406165	0.313789	0.95074	-1.33251	-1.67243	-1.70208	0.252366	0.300117	0.306381
	CTRG_05083	-1.21098	-1.21667	-1.19547	-0.665406	-0.66203	-0.675965	0.921647	0.891923	0.957173	0.985972	0.983676	0.886127
	CTRG_05085	-1.54683	-1.58111	-1.73038	0.427567	0.485835	0.538555	0.77966	0.946802	0.791925	0.232503	0.372361	0.28311
	CTRG_05086	-0.318633	-0.154047	0.0735163	1.46311	1.3905	1.50206	-1.22805	-1.34052	-1.05304	-0.115746	0.0997018	-0.318842
	CTRG_05090	-1.12751	-1.06574	-0.667373	0.521419	0.558233	-0.186583	-0.879124	-0.609608	-0.722144	1.22258	1.48007	1.47578
	CTRG_05096	-0.100297	-0.0683706	0.161351	0.577419	0.640503	0.697852	-1.56549	-1.55769	-1.5281	0.924296	0.844023	0.974498
	CTRG_05098	-0.260693	-0.32405	-0.155555	1.50038	1.26082	1.55695	-0.0906722	0.0601569	0.115424	-1.35608	-1.07157	-1.23512
	CTRG_05100	0.55156	0.463349	0.921797	-0.501431	-0.397932	-0.52456	1.11081	0.894635	1.36915	-1.30564	-1.30135	-1.28038
	CTRG_05119	0.850964	0.902941	1.49914	-0.455759	-0.171167	-0.20461	0.591243	0.564255	0.619801	-1.33119	-1.47868	-1.38694
	CTRG_05121	-1.33162	-1.33121	-1.30053	-0.0281072	0.138141	0.125993	-0.173497	-0.159434	-0.0579131	1.28705	1.3682	1.46293
	CTRG_05130	-0.0358269	-0.0855804	-0.0144073	0.67583	0.232067	0.293037	-1.23952	-1.5122	-1.60014	1.05924	0.661963	1.56554
	CTRG_05131	-0.836558	-0.801227	-0.806196	-0.787936	-0.795346	-0.79349	0.137895	0.0684178	0.0309457	1.77517	1.34945	1.45887
	CTRG_05136	0.0579665	-0.354447	1.42992	0.246586	0.661539	0.0672741	0.486134	0.373425	1.30161	-1.4864	-1.68319	-1.10041
	CTRG_05147	-0.927213	-0.945493	-0.950956	-0.882439	-0.86077	-0.89162	0.526043	0.401341	0.553476	1.39775	1.2611	1.31878
	CTRG_05152	1.33698	0.545387	1.52282	0.0366569	0.193498	-0.396737	-1.32238	-1.52472	-1.33251	0.24665	-0.00562056	0.699969
	CTRG_05160	-0.37205	-0.229815	1.29946	-0.457375	-0.580169	0.750855	-1.51224	-1.43876	-0.436844	0.784216	0.625283	1.56744
	CTRG_05169	-0.772999	-0.744806	-0.751676	-0.424361	-0.374427	-0.365819	-0.522538	-0.491917	-0.463287	1.45901	1.65837	1.79446
	CTRG_05174	1.83534	2.20221	0.21016	0.068792	-0.219836	-0.518655	-0.344959	-0.808104	-0.686002	-0.257235	-0.673605	-0.808104
	CTRG_05175	-1.47395	-1.28415	-1.3253	-0.532656	-0.42712	-0.278082	0.866824	0.956691	0.545528	1.04577	0.994379	0.912066
	CTRG_05176	-0.504045	-0.510443	-0.33765	-1.03134	-0.941773	-1.02794	1.58831	1.57668	1.52084	-0.112649	-0.163082	-0.0569108
	CTRG_05177	1.15914	0.608891	2.41988	-0.150554	0.421817	-0.144901	-0.562665	-0.657185	-0.587068	-0.934942	-0.834821	-0.737593
	CTRG_05179	-1.15654	-1.11135	-1.07523	-0.648159	-0.582659	-0.581388	0.332474	0.163633	0.537356	1.14641	1.43023	1.54523
	CTRG_05181	-1.19222	-1.14519	-1.18363	-0.53177	-0.514157	-0.526958	0.280394	0.143846	0.611962	1.2329	1.24253	1.58229
	CTRG_05184	0.90176	-0.00668068	0.617888	-0.115272	0.137355	0.323055	0.722607	1.12482	0.89456	-1.61054	-1.59053	-1.39902
	CTRG_05198	-0.27496	-0.44456	0.36214	-1.56836	-1.19623	-1.54807	1.13054	0.91376	0.784643	0.197834	1.13011	0.513157
	CTRG_05200	-0.264051	0.168769	-0.754668	-1.43235	-1.23992	-0.638642	1.55303	1.14746	1.59304	0.0167043	0.0950068	-0.24438
	CTRG_05203	0.943948	0.7576	1.93519	0.444846	0.732463	0.497375	-1.00329	-1.02484	-1.00696	-0.838679	-0.736106	-0.701551
	CTRG_05204	-1.65895	-1.7757	-0.792317	-0.293358	0.609638	-0.0916177	0.104039	-0.000988389	0.864528	0.808287	0.877846	1.3486
	CTRG_05207	1.21631	1.0264	2.36542	-0.556133	-0.221487	-0.383594	-0.354421	-0.503783	-0.205859	-0.954274	-0.79654	-0.632043
	CTRG_05208	1.3493	1.38016	1.90863	-0.0775751	0.0589504	0.0176859	-0.715121	-0.698103	-0.67044	-0.854825	-0.858489	-0.840177
	CTRG_05210	-1.15375	-1.14812	-1.11465	-0.577263	-0.511745	-0.556623	1.31715	1.31521	1.57896	0.298348	0.232142	0.320326
	CTRG_05231	1.66184	1.91093	0.417383	0.480257	0.132046	0.329468	-0.821439	-0.832794	-0.846515	-0.794345	-0.806368	-0.830467
	CTRG_05253	-1.38298	-1.3584	-1.06396	-0.662067	-0.272654	-0.67608	0.563881	0.73185	0.926705	1.0274	0.969081	1.19722
	CTRG_05258	1.51334	1.84275	0.357171	-1.07485	-1.40076	-1.13721	0.344526	0.580497	-0.211131	-0.135134	-0.22415	-0.455046
	CTRG_05260	-0.803657	-0.874411	-0.187773	-0.739372	-0.466088	-0.649627	1.6019	1.4439	1.81004	-0.438262	-0.404984	-0.291675
	CTRG_05262	-0.24398	0.0746415	-0.827572	-1.17477	-1.25104	-1.16579	1.50323	1.62746	0.938337	0.335241	0.209681	-0.0254361
	CTRG_05272	1.52761	1.14201	2.14408	-0.418481	-0.251951	-0.339828	-0.633281	-0.631153	-0.632752	-0.63529	-0.631713	-0.639247
	CTRG_05275	-0.498769	-0.688401	-0.248944	0.79533	2.45141	1.3419	-0.688376	-0.6735	-0.58605	-0.291714	-0.454119	-0.458767
	CTRG_05280	-1.08374	-1.04719	-0.652944	-0.506565	-0.314238	-0.513365	1.40429	1.461	1.82945	-0.166236	-0.44849	0.0380203
	CTRG_05283	-0.974447	-0.972323	-0.975642	-0.931975	-0.942325	-0.937438	1.01694	1.05005	0.907428	0.992142	0.958246	0.80934
	CTRG_05285	-1.37308	-1.37624	-1.37196	-0.446052	-0.384447	-0.341698	0.863387	0.77014	0.544026	1.06404	1.06462	0.98726
	CTRG_05292	-1.52423	-1.54465	-1.30826	0.820695	1.09007	0.724426	-0.376208	-0.28846	0.0102186	0.632797	0.803612	0.959988
	CTRG_05318	1.49331	1.74518	1.59489	-0.49615	-0.313261	-0.400577	-0.375342	-0.504583	-0.149222	-0.938622	-0.885469	-0.770148
	CTRG_05319	1.22967	0.60748	1.02231	-1.20033	-1.41879	-1.47396	0.796162	0.731941	0.863297	-0.620932	-0.306377	-0.230476
	CTRG_05345	1.61612	1.8128	1.03952	0.330048	0.0265181	0.0099279	-0.739728	-0.751498	-0.827765	-0.828209	-0.797542	-0.890189
	CTRG_05346	-0.639664	-0.597552	-0.663521	-0.63522	-0.670612	-0.696155	1.6568	1.6958	1.57246	-0.432673	-0.270193	-0.319475
	CTRG_05347	-0.66594	-0.678074	-0.69131	-0.707544	-0.642954	-0.609325	1.63951	1.66015	1.61469	-0.298855	-0.325832	-0.294517
	CTRG_05359	1.5194	1.08081	2.0226	-0.0161772	0.0323926	-0.111041	-0.740028	-0.735783	-0.739214	-0.770971	-0.768713	-0.773275
	CTRG_05361	-1.08694	-1.10549	-1.03826	-0.750702	-0.67324	-0.694925	0.433909	0.334321	0.76314	0.95459	1.18187	1.68174
	CTRG_05372	0.554849	0.850864	-0.186435	-0.0322162	-0.217389	-0.167673	-1.2933	-1.40066	-1.50931	1.30706	0.89999	1.19421
	CTRG_05377	-0.333573	0.131192	-0.292551	-0.581346	-0.0426335	-0.781316	-0.986103	-0.901774	-0.754495	1.04287	1.38298	2.11675
	CTRG_05379	1.49824	2.14379	1.12021	-0.245875	-0.294461	-0.299201	-0.718117	-0.86462	-0.708873	-0.641228	-0.472007	-0.517856
	CTRG_05386	-0.661885	-0.583663	0.319561	-0.790574	-0.202377	-0.479481	1.21861	1.33945	2.06444	-0.861102	-0.758471	-0.604511
	CTRG_05388	1.68562	1.79423	1.47282	-0.465334	-0.429585	-0.460219	-0.60393	-0.607048	-0.601567	-0.604575	-0.594973	-0.585435
	CTRG_05394	-1.42956	-1.3517	-1.43588	1.3269	0.910828	1.42245	0.0233792	-0.0742524	-0.119847	0.599775	0.244961	-0.117048
	CTRG_05401	-0.418009	-0.388118	-0.541263	-1.1968	-1.10422	-1.19285	1.42646	1.42696	1.46146	0.228468	0.192012	0.105904
	CTRG_05402	1.53935	1.6574	1.14594	0.276074	0.215524	0.281293	-0.810577	-0.811639	-0.843885	-0.878797	-0.868512	-0.902172
	CTRG_05403	-1.21682	-1.26118	-0.786069	-0.533821	0.0787448	-0.463826	-0.173323	-0.228615	0.351804	0.852704	1.40927	1.97113
	CTRG_05404	-1.10802	-1.09616	-1.08596	-0.671612	-0.665844	-0.648786	0.414379	0.29708	0.547709	1.14114	1.24056	1.63552
	CTRG_05414	-1.32337	-1.47335	-0.754605	0.935799	1.40245	1.01605	-0.706368	-0.693603	-0.382843	0.393642	0.576359	1.00984
	CTRG_05416	1.60491	1.88952	1.19723	-0.054092	-0.117887	-0.00172656	-0.769984	-0.771288	-0.769809	-0.735222	-0.73799	-0.733659
	CTRG_05423	1.53352	1.64453	0.985877	0.412468	0.293862	0.370434	-0.858407	-0.86384	-0.874273	-0.869628	-0.885048	-0.889492
	CTRG_05438	1.34734	1.45926	0.453846	-0.981595	-1.1283	-1.08076	0.728196	0.782461	0.725593	-0.739886	-0.753388	-0.812765
	CTRG_05442	1.63457	1.56908	1.65259	-0.0701325	-0.362178	-0.489592	-0.572878	-0.476392	-0.945114	-0.757616	-0.45334	-0.728998
	CTRG_05447	1.53128	1.68104	1.63814	-0.403053	-0.489186	-0.381516	-0.870616	-0.868018	-0.884784	-0.345408	-0.295294	-0.312584
	CTRG_05449	1.43968	1.93961	1.14593	-0.10017	-0.0640703	-0.245547	-0.998742	-1.2069	-1.02749	-0.22364	-0.308376	-0.350287
	CTRG_05456	-0.600609	-0.655338	-0.221951	-0.251608	-0.0972836	-0.149358	1.48189	1.46405	1.78668	-0.939199	-0.923519	-0.893757
	CTRG_05458	0.664915	0.796751	1.74456	-0.732962	-0.441308	-0.725761	0.638036	0.516388	0.989252	-1.15634	-1.17191	-1.12162
	CTRG_05475	0.983324	1.34371	2.15743	-0.0394256	0.295748	-0.230655	-0.80311	-0.693233	-0.775784	-0.708225	-0.639019	-0.890762
	CTRG_05480	-0.700602	-0.788136	-0.386846	-0.5284	-0.14983	-0.633569	-0.865401	0.00722885	-0.672872	1.35151	2.09511	1.27181
	CTRG_05482	1.82216	1.90103	0.949287	-0.0684857	-0.229621	-0.0648337	-0.675573	-0.675828	-0.698464	-0.750768	-0.750475	-0.758425
	CTRG_05483	-1.15306	-1.15631	-1.17088	-0.664373	-0.766262	-0.737773	0.873058	0.923755	0.768394	1.07388	1.07963	0.929933
	CTRG_05490	0.894144	0.754162	1.7	0.574464	0.882592	0.721372	-0.980089	-0.980152	-0.976643	-0.8939	-0.855928	-0.840019
	CTRG_05500	1.62451	1.64846	1.70089	-0.569997	-0.541145	-0.568898	-0.56118	-0.562333	-0.543707	-0.531756	-0.558785	-0.536065
	CTRG_05506	1.55278	1.94665	1.24932	-0.105731	-0.191752	-0.0804783	-0.732957	-0.731975	-0.736958	-0.722565	-0.718606	-0.727727
	CTRG_05510	-1.43628	-1.44256	-1.55627	-0.237335	-0.115737	-0.183922	0.697354	0.768392	0.562696	1.16179	0.891734	0.890124
	CTRG_05511	-0.456315	-0.592232	-0.714165	1.45736	1.33624	1.95459	-0.917522	-0.777624	-0.778314	-0.125419	-0.0224659	-0.364134
	CTRG_05512	0.0467234	-0.454662	1.17427	0.584749	1.39195	0.720731	-1.47653	-1.49621	-1.24623	-0.204512	0.216175	0.743539
	CTRG_05513	-0.463645	-0.509443	-0.706423	-0.577214	-0.723004	-0.590087	-0.462984	-0.51542	-0.391688	1.45573	1.73893	1.74525
	CTRG_05514	1.60536	1.64496	1.67137	-0.336243	-0.331896	-0.296625	-0.672415	-0.689652	-0.671492	-0.658611	-0.629417	-0.635337
	CTRG_05524	-0.0689414	0.0389459	0.586132	0.82202	0.41609	0.35081	-1.47407	-1.67987	-1.55829	0.965064	0.943279	0.658823
	CTRG_05537	-0.865545	-0.657766	-0.740672	1.23028	1.98434	1.34358	-0.7145	-0.981189	-0.480669	-0.0535578	-0.422002	0.357705
	CTRG_05540	1.93809	2.04202	0.377821	0.143086	-0.359448	-0.28018	-0.82946	-0.740062	-0.889842	-0.495176	-0.551252	-0.355595
	CTRG_05555	0.349073	-0.166543	1.91062	0.496311	1.45266	0.744078	-0.573437	-0.616255	-0.391631	-1.10311	-1.08416	-1.01761
	CTRG_05560	0.27397	0.0375107	0.0704286	-1.15819	-1.18606	-1.19652	-0.481119	-0.338991	-0.343671	1.57875	1.27891	1.46498
	CTRG_05561	-1.29538	-1.22407	-1.35895	-0.513189	-0.611112	-0.464421	0.809791	0.811481	0.707462	1.16214	1.0442	0.93205
	CTRG_05562	-0.721928	-0.783594	-0.725987	-0.831653	-0.782817	-0.651435	-0.206862	-0.128424	0.0806319	1.68357	1.51313	1.55537
	CTRG_05570	1.4222	1.50808	1.15043	0.418146	0.376469	0.498985	-0.90036	-0.900821	-0.900334	-0.891585	-0.891389	-0.889817
	CTRG_05574	-1.09413	-1.49028	-1.36419	0.43359	0.721811	0.718168	-0.272214	-0.46748	-0.43039	0.573925	1.08938	1.58181
	CTRG_05575	-0.0685287	-0.267757	0.513806	1.21835	1.99968	1.25085	-0.817722	-0.826386	-0.789701	-0.782946	-0.744243	-0.685403
	CTRG_05579	-1.26617	-1.29515	-1.31487	-0.472041	-0.350527	-0.528416	0.521531	0.412695	0.640933	1.02933	1.22842	1.39426
	CTRG_05584	-1.49821	-1.66186	-1.32146	-0.129617	0.346172	-0.227427	0.679017	0.225088	0.572067	0.916177	0.75381	1.34624
	CTRG_05594	-1.25753	-1.26603	-1.11339	-0.541528	-0.43046	-0.534157	0.294038	0.329305	0.717016	0.94126	1.18246	1.67901
	CTRG_05600	-1.54297	-1.86922	-0.894373	0.603964	1.58838	0.918349	0.165009	0.11173	0.673455	-0.0541448	-0.0130762	0.312899
	CTRG_05611	0.249562	0.0408666	0.221527	-0.629218	-0.643365	-0.689721	1.46408	1.55554	1.42888	-1.00544	-1.00438	-0.988336
	CTRG_05616	1.6114	1.87841	0.507786	0.0761817	-0.144399	0.0408489	-0.0586768	0.0622258	-0.309178	-1.17223	-1.19211	-1.30026
	CTRG_05619	-1.21633	-1.22794	-1.16802	-0.56793	-0.515816	-0.472643	0.328916	0.374836	0.470979	1.2511	1.23166	1.51119
	CTRG_05633	-1.55418	-1.53936	-1.37484	-0.00938007	-0.109139	-0.0334641	0.470036	0.569434	0.31849	1.25622	1.1961	0.810088
	CTRG_05644	0.587245	-0.20401	0.497505	-1.21966	-0.177574	0.6133	-1.51174	-1.2407	-0.804336	1.0779	1.19963	1.18244
	CTRG_05645	1.02457	2.49548	-0.507983	-0.733494	-1.21365	-0.840981	-0.0856228	0.0302616	-0.537812	0.578367	0.110751	-0.319878
	CTRG_05654	0.992005	0.739134	0.29231	0.978275	0.756394	1.31281	-1.46093	-1.2454	-1.47275	-0.290348	-0.378176	-0.223317
	CTRG_05657	-1.32253	-1.21141	-1.5101	-0.333211	-0.469502	-0.25793	0.783951	0.805625	0.273654	1.47485	1.00757	0.759042
	CTRG_05658	1.80662	1.48072	1.54563	-0.627619	-0.755434	-0.78747	-0.688825	-0.752935	-0.646909	-0.177868	-0.202196	-0.193712
	CTRG_05662	1.52489	1.66726	1.67604	-0.263233	-0.178968	-0.23303	-0.699086	-0.694312	-0.703695	-0.700351	-0.699123	-0.696395
	CTRG_05663	1.71149	1.78466	1.37271	-0.24806	-0.234916	-0.284284	-0.676598	-0.683705	-0.686822	-0.683782	-0.686822	-0.68387
	CTRG_05664	-0.410203	-0.69496	0.246552	-1.04213	-0.81732	-1.06851	1.15623	1.39565	1.97429	-0.303452	-0.324169	-0.11197
	CTRG_05667	-0.781262	-0.872969	-0.953985	-0.504219	-0.337746	-0.209359	-0.261234	-0.433927	-0.409596	1.19132	1.58813	1.98485
	CTRG_05673	-1.0028	-1.00063	-1.0062	-0.907226	-0.905375	-0.906083	1.0658	1.04324	0.976605	0.964424	0.855521	0.822716
	CTRG_05677	-0.725535	-0.725535	-0.725535	-0.725535	-0.426663	-0.725535	0.352935	-0.127799	-0.311972	2.18979	0.185568	1.76582
	CTRG_05685	-0.769213	-0.741593	-0.731043	-0.614444	-0.582004	-0.619177	1.46106	1.52145	1.88565	-0.272355	-0.265242	-0.273083
	CTRG_05688	-1.22824	-1.28172	-1.29363	-0.4231	-0.431525	-0.327431	0.450311	0.107742	0.513704	1.14681	1.18246	1.58462
	CTRG_05691	1.21523	1.42474	1.6716	0.255938	0.351564	0.24547	-0.82982	-0.846182	-0.836174	-0.907018	-0.879937	-0.865413
	CTRG_05696	-0.609007	-0.887624	-0.567933	0.598933	0.503125	0.470206	-1.17205	-1.04722	-1.03439	1.72506	0.757933	1.26297
	CTRG_05698	0.1757	0.199778	-0.075282	1.1121	1.64229	1.71705	-1.04045	-0.990911	-0.952648	-0.648808	-0.567848	-0.570972
	CTRG_05708	-1.01555	-0.621318	-1.06424	0.51179	0.0194075	0.655893	-0.667065	-0.823376	-0.93061	1.94644	1.03029	0.958335
	CTRG_05709	1.65758	2.12393	0.907597	-0.00216661	-0.285644	-0.386114	-0.669197	-0.669197	-0.669197	-0.669197	-0.669197	-0.669197
	CTRG_05714	-0.549172	0.120406	-0.905377	-0.458359	-0.810705	-0.535942	-0.4796	-0.327986	-0.712817	2.01007	0.928711	1.72077
	CTRG_05721	-1.21925	-1.22303	-1.08851	0.978668	1.21187	1.20711	-0.614339	-0.700248	-0.713642	0.65876	0.68305	0.819565
	CTRG_05740	-1.48451	-1.38259	-1.3942	1.20617	1.01692	0.920612	-0.370593	-0.133784	-0.337325	0.842106	0.59153	0.525659
	CTRG_05745	-1.51267	-1.66365	-1.0651	-0.00931656	0.852565	0.254701	-0.210791	-0.281147	0.415668	0.716378	1.058	1.44535
	CTRG_05746	1.46504	1.41376	1.63968	0.441609	0.0489229	-0.159127	-0.861877	-0.862457	-0.84849	-0.682705	-0.796296	-0.798057
	CTRG_05754	-0.725388	-0.320148	-0.339721	-0.641864	-0.428653	-0.41451	-0.508801	-0.44145	-0.520234	0.953696	2.72268	0.664389
	CTRG_05764	-1.06533	-0.966038	-1.15979	-0.549202	-0.645491	-0.638415	0.389752	0.287541	0.0441022	1.60158	1.42417	1.27711
	CTRG_05766	-0.548973	-0.571905	-0.618719	-0.360203	-0.319191	-0.297455	-0.688562	-0.78327	-0.67367	1.36196	1.47862	2.02136
	CTRG_05773	0.668179	0.778338	-0.0594211	-1.42736	-1.51763	-1.25479	-0.504407	0.00360638	0.00208713	1.15876	1.31616	0.836482
	CTRG_05777	-0.145876	-0.758665	-0.998156	0.0170804	-0.259665	-0.393204	1.24207	1.33535	2.01996	-0.500312	-1.17519	-0.383385
	CTRG_05780	-1.33029	-1.33034	-1.20607	-0.511294	-0.237325	-0.370429	0.333202	0.234214	0.690492	0.923134	1.15445	1.65026
	CTRG_05801	-1.41054	-1.6823	-0.590392	0.843907	1.46121	0.971231	0.405622	0.158539	1.03701	-0.740879	-0.476055	0.0226527
	CTRG_05807	-0.255423	-1.04832	-0.440132	-0.793359	-0.345576	-0.151051	1.37655	0.260642	2.4744	-0.184249	-0.866179	-0.0272897
	CTRG_05808	-1.16963	-1.13609	-1.0577	-0.593409	-0.481415	-0.530363	0.185096	0.089486	0.431353	1.30946	1.31286	1.64035
	CTRG_05813	-1.21789	-1.25094	-1.17035	-0.590218	-0.500118	-0.387814	0.449829	0.162635	0.561991	1.1725	1.18973	1.58065
	CTRG_05814	-1.5393	-1.65958	-1.37361	-0.111854	0.0257016	-0.00537797	1.0185	0.683403	1.12545	0.439805	0.563757	0.833105
	CTRG_05816	-0.280948	-0.367478	-0.239565	-0.515775	-0.668144	-0.596689	-0.734198	-0.606039	-0.527485	0.475344	2.07443	1.98655
	CTRG_05820	-0.362933	-0.482398	0.83157	0.926926	1.91736	0.987544	-1.26361	-1.2625	-1.0841	-0.197629	-0.124194	0.113972
	CTRG_05827	0.120208	0.140732	0.531324	-0.792905	-0.720605	-0.80514	1.32302	1.25352	1.72925	-0.938749	-0.920582	-0.920066
	CTRG_05828	1.52418	2.3744	0.439249	-0.276387	-0.495847	-0.642123	-0.749958	-0.645543	-0.97437	-0.170376	0.00912926	-0.392349
	CTRG_05831	0.355588	0.231324	-0.21557	1.57528	0.947147	1.63181	-0.362611	-0.165378	-0.345031	-1.15612	-1.22028	-1.27616
	CTRG_05832	0.0892843	0.133452	1.04791	-0.458775	-0.224334	-0.421403	1.28161	1.00409	1.37758	-1.29832	-1.28049	-1.2506
	CTRG_05833	-0.218756	-0.0525291	-0.339607	-0.669899	-0.718203	-0.706795	1.6092	1.80637	1.41739	-0.700908	-0.707612	-0.718646
	CTRG_05835	-1.14101	-1.14792	-1.18762	-0.693461	-0.612943	-0.539185	0.484203	0.344867	0.610089	1.08453	1.34844	1.45001
	CTRG_05837	-0.68359	-1.19253	-0.516656	-0.332902	0.917452	-0.58171	-0.346699	-0.954233	-0.468013	0.814534	1.51862	1.82572
	CTRG_05850	1.62057	1.34176	1.89825	-0.00615779	-0.460878	-0.62765	-0.62765	-0.62765	-0.62765	-0.62765	-0.62765	-0.62765
	CTRG_05853	2.20845	1.41705	0.828808	-0.232847	-0.324256	0.139929	-0.870292	-0.541202	-0.134146	-0.736275	-0.656181	-1.09904
	CTRG_05855	-0.926567	-0.943283	-0.996454	-0.816502	-0.829962	-0.771449	0.351352	0.301273	0.43286	1.27099	1.41242	1.51532
	CTRG_05862	-1.17926	-1.24985	-1.23342	-0.652793	-0.600785	-0.672778	1.05392	0.995395	0.71997	1.04147	0.90828	0.869846
	CTRG_05866	-1.30441	-1.26562	-1.22804	-0.577778	-0.416855	-0.520885	0.564889	0.463548	0.620046	1.15664	1.19398	1.31448
	CTRG_05868	-0.0152335	2.34723	1.50171	-0.818262	-0.103444	-0.818262	-0.466526	-0.818262	-0.818262	0.0184553	-0.40968	0.400546
	CTRG_05871	-0.211094	-0.338961	0.37768	0.695559	1.46976	1.2225	0.361164	0.0884501	0.583308	-1.21322	-1.47932	-1.55583
	CTRG_05872	1.60299	1.87109	1.18514	-0.120768	-0.206	-0.0599485	-0.984055	-0.975735	-0.969878	-0.421049	-0.437546	-0.484233
	CTRG_05873	-0.114057	1.06492	0.803413	-0.00928492	-0.663859	-0.562396	-1.10483	-1.10483	-1.10483	1.99218	-0.0966169	0.90018
	CTRG_05878	-1.12391	-1.09763	-1.0719	-0.583195	-0.526799	-0.612927	0.177331	0.158381	0.48322	1.14046	1.27694	1.78003
	CTRG_05883	-1.15264	-1.12589	-1.12003	-0.575628	-0.596711	-0.530641	0.230495	0.238746	0.434111	1.34285	1.39619	1.45915
	CTRG_05884	-1.16827	-1.12207	-1.17535	-0.603656	-0.580308	-0.630156	0.49414	0.401149	0.402024	1.21437	1.27516	1.49297
	CTRG_05889	-0.727573	-0.645792	-0.880845	-1.0997	-1.16228	-1.06755	0.769775	0.836737	0.557226	1.31034	1.18184	0.927833
	CTRG_05890	2.17603	1.34731	0.645099	-0.843358	-0.520529	-1.01004	-1.14009	-0.708669	-0.361723	0.264599	-0.0157967	0.167167
	CTRG_05906	-0.776126	-0.641839	-1.18619	1.8269	0.803316	1.67537	-0.75828	-0.345217	-0.914523	0.440098	0.107167	-0.230672
	CTRG_05910	1.73945	2.29982	0.227339	0.0524365	-0.449945	-0.292485	-0.683529	-0.697752	-0.804129	-0.305744	-0.370327	-0.715131
	CTRG_05917	1.5756	2.27271	0.837827	-0.62388	-0.626761	-0.62454	-0.296234	-0.27787	-0.342941	-0.631263	-0.63134	-0.631309
	CTRG_05918	1.88861	1.54716	1.15316	-0.628676	-0.64139	-0.678728	0.0330233	0.139143	-0.12562	-0.898338	-0.897651	-0.890698
	CTRG_05919	1.04743	0.600613	1.01263	-0.652472	-0.656662	-0.615713	0.957251	0.952898	1.00569	-1.21393	-1.22372	-1.21401
	CTRG_05920	1.21616	1.29338	0.687894	-0.746661	-0.854393	-0.76271	0.81121	0.896586	0.714172	-1.06367	-1.09808	-1.09388
	CTRG_05921	-1.08481	-1.0628	-1.10071	-0.816913	-0.805796	-0.788337	0.761264	0.727246	0.789547	1.11356	1.15406	1.11369
	CTRG_05928	0.727041	1.25239	-0.11582	-0.819967	-0.904166	-0.622958	-0.919227	-0.996486	-1.03793	1.43945	1.11914	0.878533
	CTRG_05929	2.07843	1.63043	0.908508	-0.390277	-0.271119	-0.0584882	-0.42874	-0.370247	-0.354183	-0.989678	-0.845305	-0.909324
	CTRG_05930	1.06791	0.686427	0.807448	0.631286	0.723498	0.2387	-1.54161	-1.59986	-1.61222	-0.01851	0.183096	0.433845
	CTRG_05934	0.593749	0.135339	1.95754	0.634642	1.18559	0.462874	-1.2152	-1.10856	-1.00959	-0.853871	-0.306448	-0.476061
	CTRG_05935	1.70527	1.68971	1.53827	-0.438552	-0.641928	-0.309138	-0.431912	-0.582934	-0.53952	-0.551861	-0.807085	-0.630323
	CTRG_05936	-1.15382	-1.13991	-1.18716	-0.69948	-0.740959	-0.733056	1.01173	0.930764	1.10649	0.798767	0.91048	0.896152
	CTRG_05937	-0.642983	-0.530496	-0.791611	-0.668815	-0.810729	-0.756984	-0.151857	-0.0715239	-0.331329	1.22343	1.51599	2.01691
	CTRG_05940	1.47279	1.19858	1.8394	0.0757248	0.354885	-0.133558	-0.761491	-0.816573	-0.783798	-0.862138	-0.753718	-0.830093
	CTRG_05944	1.27587	1.62405	0.342383	-0.49614	-0.958704	-0.85775	-0.880887	-1.22269	-0.727373	1.29881	0.146263	0.45617
	CTRG_05948	-0.57432	-0.704845	-0.493449	-0.369996	-0.331076	-0.323391	-0.70484	-0.65772	-0.656381	1.05676	1.74585	2.0134
	CTRG_05949	-1.06997	-1.08401	-0.991606	0.753097	0.681453	0.784492	-0.820926	-0.872247	-0.819109	1.11993	1.13443	1.18448
	CTRG_05950	1.71921	2.18576	0.384617	-0.541767	-0.989184	-0.64092	0.0389846	0.0553451	-0.224088	-0.506785	-0.623259	-0.857908
	CTRG_05951	0.511804	1.16842	-0.488456	-1.0463	-1.38864	-1.14523	-0.370421	-0.24036	-0.544397	1.33826	1.3096	0.895713
	CTRG_05956	-1.36356	-1.44115	-1.16506	-0.401011	0.0792324	-0.303607	0.290687	0.0201418	0.747083	0.67954	1.06894	1.78877
	CTRG_05958	1.42142	1.39955	1.61884	0.200478	0.193948	0.227604	-0.841876	-0.836482	-0.836633	-0.849084	-0.848713	-0.849053
	CTRG_05962	1.60019	1.60327	1.4438	-0.18825	0.0597142	-0.281065	-1.06236	-0.933777	-1.02301	-0.461687	-0.623089	-0.13374
	CTRG_05963	1.93415	1.98354	0.13025	-0.64751	-1.07896	-0.858715	-0.467933	-0.244285	-0.724727	0.251905	0.0623733	-0.340083
	CTRG_05965	1.21063	1.01709	2.15358	0.0429779	0.273909	0.0647158	-0.797128	-0.797874	-0.795348	-0.791418	-0.790189	-0.790945
	CTRG_05969	1.75753	1.70922	1.34801	-0.742082	-0.808192	-0.696152	-0.153603	-0.125269	-0.258038	-0.635814	-0.694105	-0.701509
	CTRG_05972	-1.55332	-1.60897	-1.13574	0.432194	0.879889	0.504348	-0.268549	-0.319258	-0.0658568	0.971603	0.959345	1.20432
	CTRG_05974	-1.40052	-1.58589	-0.816557	0.951221	1.45031	1.24293	-0.425724	-0.553312	-0.226104	0.246155	0.358553	0.758938
	CTRG_05978	1.38317	1.54592	1.4375	0.164033	0.377999	0.232514	-0.851205	-0.837194	-0.870271	-0.845916	-0.85161	-0.884933
	CTRG_05980	-1.21308	-1.35543	-0.752047	0.301351	1.26334	0.465275	0.905065	0.878608	1.5003	-0.770053	-0.751522	-0.471803
	CTRG_05993	1.43541	1.68185	1.20794	0.304318	0.246245	0.274598	-0.84562	-0.8256	-0.865624	-0.864303	-0.861496	-0.887713
	CTRG_05996	-1.1121	-1.08986	-1.08924	-0.495207	-0.4154	-0.39411	0.0723752	0.0201983	-0.0145884	1.55483	1.44577	1.51734
	CTRG_05997	-1.06638	-1.07253	-1.04841	-0.567853	-0.38129	-0.469344	0.0915647	-0.0711473	0.105927	1.23498	1.3856	1.85889
	CTRG_05998	1.52844	1.35506	1.66634	0.28645	-0.215624	-0.109785	-0.892667	-1.00609	-1.12595	-0.447406	-0.736025	-0.302754
	CTRG_06000	-1.21936	-1.14797	-1.19423	-0.592516	-0.494309	-0.578344	0.399868	0.336546	0.526315	1.30568	1.16946	1.48884
	CTRG_06001	1.41358	1.48341	1.2387	-1.13429	-1.28939	-1.28879	-0.299513	-0.307196	-0.469773	0.462613	0.194926	-0.00427112
	CTRG_06010	1.16544	1.48105	1.8979	-0.650378	-0.65996	-0.811031	0.172899	0.00893832	0.000351375	-0.941496	-0.95345	-0.71026
	CTRG_06013	-1.1744	-1.11277	-1.30687	0.737758	0.640085	0.943325	-0.640354	-0.621042	-0.703893	1.23893	1.05499	0.944242
	CTRG_06014	-0.50749	-0.687562	-0.940344	-0.780802	1.11462	-0.308396	-0.940344	-0.786224	-0.273886	1.01405	1.40885	1.68754
	CTRG_06015	-1.35996	-1.33071	-1.38591	-0.117524	-0.241751	-0.108232	0.189972	0.248189	0.146273	1.43035	1.33977	1.18954
	CTRG_06016	-0.232886	-0.491858	0.837389	-0.851152	-0.312616	-0.761336	1.23785	1.15809	1.90001	-0.786958	-1.01992	-0.676604
	CTRG_06030	-0.235351	0.0642166	-0.327252	1.31468	1.17182	1.30429	-1.39571	-1.37399	-1.39078	0.347416	0.306684	0.213972
	CTRG_06031	1.18975	1.9934	0.48932	0.651118	0.279408	0.489458	-1.05884	-1.05791	-1.09532	-0.572517	-0.5958	-0.712072
	CTRG_06032	1.55829	1.50222	1.76989	-0.228955	-0.100795	-0.202552	-0.718132	-0.717849	-0.717759	-0.714477	-0.715259	-0.71462
	CTRG_06040	0.215679	0.298687	-0.385474	-1.10445	-1.03607	-0.793649	-0.572521	-0.467874	-0.584458	1.96808	1.22439	1.23767
	CTRG_06043	-0.697541	0.190101	-0.350389	-0.603278	-0.669747	-0.674118	1.21645	1.69036	1.84697	-0.687194	-0.442217	-0.819401
	CTRG_06050	1.53398	1.39276	1.66678	0.0755614	0.132002	0.013332	-0.882693	-0.89572	-0.878638	-0.725478	-0.734701	-0.69719
	CTRG_06051	2.1389	1.9983	0.0464176	-0.363141	-0.00377991	-0.114139	-0.617093	-0.617093	-0.617093	-0.617093	-0.617093	-0.617093
	CTRG_06058	-0.55255	-0.509183	-0.544996	-0.340424	-0.449396	-0.44742	-0.646436	-0.73951	-0.698347	1.44781	1.82681	1.65364
	CTRG_06072	-0.483615	-0.390944	-0.556243	1.0973	0.913248	1.23985	-1.33373	-1.31405	-1.30353	0.632872	0.749727	0.749115
	CTRG_06077	-1.14052	-1.10104	-1.24713	1.22122	1.54716	1.61746	0.0929466	0.186933	-0.13717	-0.287797	-0.342399	-0.409661
	CTRG_06078	-1.09395	-1.10107	-1.09802	-0.712561	-0.673558	-0.664787	0.423035	0.347581	0.608896	1.13483	1.31432	1.5153
	CTRG_06080	1.62726	0.735166	0.394166	0.692851	1.14227	0.7249	-1.19015	-1.12223	-1.09928	-0.833554	-0.225174	-0.846226
	CTRG_06081	1.52161	1.78152	1.38983	0.00613052	-0.0938018	0.0222729	-0.764056	-0.782302	-0.791668	-0.757781	-0.766803	-0.764961
	CTRG_06085	-1.39331	-1.42744	-1.09184	-0.469391	-0.162005	-0.396236	0.373162	0.309928	0.864159	0.759062	0.87064	1.76327
	CTRG_06092	-1.19925	-1.41749	-1.17183	-0.598568	-0.202068	-0.51139	0.55243	0.429545	1.28787	0.448726	0.783598	1.59844
	CTRG_06100	1.54402	1.85729	1.55414	-0.490879	-0.459703	-0.491804	-0.585842	-0.585842	-0.583859	-0.585842	-0.585842	-0.585842
	CTRG_06101	1.42532	2.16167	1.1555	-0.164767	-0.214824	-0.265106	-0.71681	-0.636497	-0.589539	-0.678244	-0.744333	-0.732364
	CTRG_06102	-0.552286	-0.452367	-0.859604	-1.08938	-1.05632	-1.10682	0.49168	0.173829	0.278999	1.37969	1.20761	1.58498
	CTRG_06103	0.904045	0.621301	1.86487	0.60212	0.740042	0.445031	-1.20846	-1.19257	-1.2041	-0.696686	-0.506873	-0.368724
	CTRG_06104	-0.555237	-0.543092	-0.376156	-1.36443	-1.20764	-1.3712	0.869582	0.598368	0.851096	0.977576	0.985835	1.1353
	CTRG_06128	-0.598727	-1.51968	-0.216509	0.503887	0.846232	-0.809536	-1.13229	-0.360896	-0.416233	0.679404	1.37195	1.65241
	CTRG_06149	-0.960216	-1.1	-0.558814	0.41965	0.955383	0.472642	-0.951336	-1.02757	-0.839659	0.825488	1.18857	1.57587
	CTRG_06159	-1.17563	-1.26127	-1.0324	-0.461906	-0.223666	-0.293944	-0.000396922	-0.145424	0.234728	1.12281	1.48605	1.75105
	CTRG_06164	-0.658071	-0.549552	-1.04057	-0.651694	-0.735902	-0.624335	1.6098	1.66101	1.53918	-0.127088	-0.188076	-0.234697
	CTRG_06167	1.7034	1.34824	1.40349	0.051233	0.190537	0.307208	-0.832929	-0.793911	-0.812584	-0.86469	-0.833358	-0.866637
	CTRG_06168	1.74559	1.61935	1.42226	-0.103974	-0.177783	-0.0838748	-0.73696	-0.738373	-0.738172	-0.736105	-0.735511	-0.736439
	CTRG_06177	-0.95567	-0.952322	-0.940066	-0.824924	-0.797205	-0.826425	0.374681	0.301752	0.427135	1.36533	1.31129	1.51642
	CTRG_06178	-1.19986	-1.22389	-1.1589	-0.7232	-0.555037	-0.488023	0.588971	0.345579	0.677929	1.03569	1.39803	1.30272
	CTRG_06181	-0.795763	-0.834559	-0.479863	-0.46092	-0.101604	-0.41945	-0.536092	-0.594578	-0.505944	0.97685	1.60056	2.15137
	CTRG_06186	-1.12241	-1.17793	-1.20082	-0.458087	-0.445309	-0.23985	0.141288	-0.0451526	0.187048	1.294	1.60309	1.46413
	CTRG_06201	1.23368	1.33573	0.811747	0.686488	0.589074	0.585504	-1.29989	-1.33752	-1.32645	-0.617598	-0.464437	-0.196324
	CTRG_06203	1.29271	1.69615	0.548893	-0.958892	-0.962118	-0.959555	-0.856195	-0.831891	-0.862045	0.750767	0.589162	0.553023
	CTRG_06212	0.913086	1.39667	0.716549	0.342552	0.753341	0.985423	-1.4771	-1.40611	-1.25158	-0.376164	-0.272766	-0.323903
	CTRG_06214	-1.06972	-1.3156	-0.853094	1.20331	1.61529	1.24805	0.290342	0.45726	0.395305	-0.79162	-0.662058	-0.517468
	CTRG_06221	-0.887371	-0.844688	-0.928596	-0.249423	-0.331676	-0.273776	-0.428018	-0.444849	-0.444795	1.70757	1.63394	1.49168
	CTRG_06232	-0.506778	-0.389708	-0.781117	-1.22009	-1.27519	-1.25159	1.10883	0.966399	1.04063	0.34152	1.01687	0.950226
	CTRG_06249	-0.518587	-0.584832	-0.584832	-0.584832	-0.584832	-0.584832	-0.468768	-0.443311	-0.523634	1.20979	1.57232	2.09635
	CTRG_06254	-0.93022	-0.930989	-0.936425	-0.89869	-0.914332	-0.905852	1.37363	1.25732	1.23597	0.676582	0.499982	0.473017

## Sheet: Fig. 5
	Fig. 5A
		SLT9	ACE2OE1	ACE2OE2	ENG1OE1	ENG1OE2	SCW11OE1	SCW11OE2		SLT34	ACE2OE1	ACE2OE2	ENG1OE1	ENG1OE2	SCW11OE1	SCW11OE2
		-0.532424	-1.79395	-1.86776	-0.970037	-0.496726	-0.453457	-0.920819		-0.444937	-2.66276	-2.53712	-1.54818	-1.93785	-0.967444	-0.360151
		-0.687326	-2.27107	-1.72946	-1.06695	-1.02149	-0.649752	-0.753328		-0.290035	-2.36173	-2.7712	-1.59394	-1.51188	-0.444565	-0.600484
		-0.708515	-2.12494	-2.1476	-0.572097	-0.851738	-0.79588	-0.70411		-0.386945	-2.75967	-2.50236	-1.94612	-1.46073	-1.14354	-0.564271
	Fig. 5C	Days post infection	SLT9	SLT9+Caspofungin	ACE2OE	ACE2OE+Caspofungin	Mock		Days post infection	SLT34	SLT34+Caspofungin	ACE2OE	ACE2OE+Caspofungin	Mock
		1	1	1	1				1	1	1	1
		1			1				1	1
		2	1	1	1	1			2	1	1	1	1
		2	1	1	1	1			2	1	1	1	1
		2	1	1	1				2	1	1	1	1
		2	1	1	1				2	1	1	1
		2	1						2	1	1	1
		2	1						2	1		1
		2							2	1
		3	1	1	1				3	1	1	1	1
		3	1	1	1	1			3	1	1	1	1
		3	1	1	1	1			3	1	1	1
		3	1		1				3	1	1	1
		3	1		1				3	1	1	1
		3			1				3	1	1	1
		3			1				3		1
		3			1				3
		4	1	1	1	1			4	1	1	1	1
		4	1	1	1				4	1		1	1
		4	1	1	1				4	1		1
		4	1						4			1
		4	1						4
		5	1	1		1			5	1	1	1	1
		5		1					5	1		1
		6	1	1	1				6		1	1
		6			1	1			6
		7	1	1	1	1			7		1		1
		8				1			8				1
		14		0		0	0		14		0		0	0
		14		0		0	0		14		0		0	0
		14		0		0	0		14		0		0	0
		14		0		0	0		14				0	0
		14		0		0	0		14				0	0
		14				0	0		14				0	0
		14				0	0		14				0	0
		14				0	0		14				0	0
		14				0	0		14				0	0
		14				0	0		14				0	0
		14				0	0		14					0
		14					0		14					0
		14					0		14					0
		14					0		14					0
		14					0		14					0
		14					0		14					0
		14					0		14					0
		14					0		14					0
		14					0		14					0
		14					0		14					0

## Sheet: Fig. 6
	Fig. 6C															Fig. 6F
			Untreated			FK506			Caspofungin			FK506+Caspofungin						Untreated					FK506					Caspofungin					FK506+Caspofungin
		ATCC750	2.06732	1.95337	1.97041	1.93565	1.85646	2.00259	-3.7456	-3.66641	-4.14354	-5.04663	-5.7456	-5.14354			ATCC750	7.50515	7.32222	7.78533	7.41497	7.4624	7.34242	7.51851	7.44716	7.77085	7.54407	2.77815	3.38021	2.95424	3.81291	2.60206	3.64345	3.07918	2.65321	3	2.47712
		SLT34	1.94885	2.07106	1.97004	1.95957	1.99024	2.02803	-0.766722	-0.689425	-1.10914	-5.65321	-6.65321	-6.35218			SLT34	7.57978	7.61278	7.30103	7.5563	7.77085	7.74036	7.62325	7.34242	7.68124	7.47712	5.90309	5.39794	5.89763	5.5563	5.65321	3.30103	2.95424	3.60206	3.14613	2.90309
		SLT9	1.89466	2.00663	2.07918	2.03528	1.8403	1.91948	-0.557641	-0.68258	-0.830642	-5.33579	-6.63682	-6.63682			SLT9	7.79239	7.68124	7.73239	7.43136	7.4624	7.53148	7.8451	7.79239	7.54407	7.64345	5.83251	6	5.97772	5.69897	5.716	3.04139	3.20412	2.51851	2.60206	2.8451
	Fig. 6D															Fig. 6G
	Chitin		Untreated			FK506			Caspofungin			FK506+Caspofungin					Days post infection	ATCC750	ATCC750-FK506	ATCC750-Caspofungin	ATCC750-Caspofungin-FK506	Mock		Days post infection	SLT9	SLT9-FK506	SLT9-Caspofungin	SLT9-Caspofungin-FK506	Mock		Days post infection	SLT34	SLT34-FK506	SLT34-Caspofungin	SLT34-Caspofungin-FK506	Mock
		ATCC750	0.619369	0.422876	0.646595	0.588697	0.580383	0.612164	1.70058	1.426	1.80559	0.684485	0.975917	0.505051			1	1	1					1	1	1	1				1	1	1	1
		SLT34	0.568301	0.541883	0.668495	0.567537	0.568397	0.524676	2.71342	2.11082	3.13495	0.874453	0.981826	1.07878			1	1						1		1	1				1		1	1
		SLT9	0.532319	0.47259	0.647668	0.529971	0.609544	0.583538	2.70514	3.36033	2.87069	0.98936	0.887049	1.12977			2	1	1	1	1			2	1	1	1	1			2	1	1	1	1
																	2	1	1	1				2	1	1	1	1			2	1	1	1
	Glucan		Untreated			FK506			Caspofungin			FK506+Caspofungin					2	1	1					2	1	1	1				2	1	1	1
		ATCC750	47.241	50.8055	47.5248	45.4278	45.386	44.7077	68.509	67.9081	63.2093	48.957	43.3024	50.3968			2	1	1					2	1	1	1				2	1	1	1
		SLT34	45.1694	44.9763	41.0525	42.1491	41.853	48.8769	35.4851	30.6207	31.9064	40.7245	40.2757	44.1975			2	1	1					2	1	1	1				2	1	1
		SLT9	46.0456	44.3289	45.7686	44.883	43.6956	46.3759	35.0638	36.7052	35.8462	42.2625	43.4358	45.5725			2		1					2		1					2	1
																	2		1					2							2
	Mannan		Untreated			FK506			Caspofungin			FK506+Caspofungin					3	1	1	1	1			3	1	1	1	1			3	1	1	1	1
		ATCC750	52.1396	48.7716	51.8287	53.9835	54.0337	54.6801	29.7905	30.6659	34.9851	50.3585	55.7217	49.0981			3	1	1					3	1	1	1	1			3	1	1	1	1
		SLT34	54.2623	54.4818	58.2791	57.2834	57.5786	50.5985	61.8015	67.2684	64.9586	58.401	58.7424	54.7238			3	1	1					3	1	1	1				3	1	1	1
		SLT9	53.4221	55.1985	53.5838	54.587	55.6949	53.0405	62.2311	59.9345	61.2831	56.7482	55.6771	53.2977			3	1	1					3	1	1					3	1	1	1
																	3	1	1					3	1	1					3	1	1
																	3	1						3	1						3		1
	Fig. 6E																3							3	1						3		1
	CHS2		Untreated			FK506			Caspofungin			FK506+Caspofungin					4	1	1					4	1	1	1	1			4	1	1	1	1
		ATCC750	0.955755	0.842845	1.23155	0.664135	0.681701	0.615105	2.38688	3.20241	5.40534	1.56065	1.49208	1.80983			4	1	1					4	1	1	1				4	1	1	1
		SLT34	0.801672	0.625877	1.01393	0.772298	0.791376	0.66273	4.39165	3.98965	5.50255	1.10739	1.61705	0.998304			4	1	1					4	1	1					4	1	1	1
		SLT9	0.635462	0.513939	0.404358	0.671551	0.724971	0.837838	1.85561	2.70007	2.02475	0.803428	0.706451	0.920084			4	1	1					4		1					4	1	1
																	4	1						4							4	1
	MNN22		Untreated			FK506			Caspofungin			FK506+Caspofungin					5	1	1					5	1	1	1				5	1	1	1
		ATCC750	1.13596	1.07527	0.812024	0.859503	0.804978	0.878844	9.15485	6.24969	7.07216	3.13667	2.77256	2.47238			5		1					5	1		1				5	1	1	1
		SLT34	8.31509	11.0817	12.9258	16.3181	7.33231	9.92847	12.7961	10.7646	10.0648	9.56953	8.41656	7.4395			5		1					5							5	1		1
		SLT9	4.37661	3.06394	3.47006	4.22053	5.0524	4.70046	11.6547	6.11093	9.48704	3.297	4.02644	5.55555			6	1						6	1		1	1			6			1	1
																	7							7				1			7			1
	GSC1		Untreated			FK506			Caspofungin			FK506+Caspofungin					14			0	0	0		14	0	0	0	0	0		14			0	0	0
		ATCC750	0.824647	1.00016	1.1947	1.70997	0.755123	1.13993	8.61877	9.07875	6.31788	2.86931	1.47641	1.66264			14			0	0	0		14		0	0	0	0		14			0	0	0
		SLT34	5.54859	6.75571	9.37289	8.97059	8.71067	7.94786	12.2677	7.20488	9.29826	9.8983	5.76157	6.17801			14			0	0	0		14			0	0	0		14				0	0
		SLT9	9.08473	6.13107	12.4155	6.10638	6.7681	6.0624	6.40489	7.46994	4.79186	6.59918	5.77297	11.7647			14			0	0	0		14			0	0	0		14				0	0
																	14			0	0	0		14			0	0	0		14				0	0
	ACE2		Untreated			FK506			Caspofungin			FK506+Caspofungin					14			0	0	0		14				0	0		14				0	0
		ATCC750	0.878525	0.823751	1.3629	0.976062	0.816091	0.649735	0.328701	0.412426	0.248603	0.953666	0.901483	0.778325			14			0	0	0		14				0	0		14				0	0
		SLT34	1.46108	1.40693	1.57216	1.25727	1.12981	1.36847	0.0964832	0.117546	0.12638	0.807214	0.980746	0.578336			14			0	0	0		14				0	0		14				0	0
		SLT9	1.00077	1.32889	1.06474	1.03562	1.06472	0.633881	0.346438	0.399309	0.23642	0.914836	0.708508	0.702877			14			0	0	0		14				0	0		14				0	0
																	14			0	0	0		14				0	0		14				0	0
																	14			0	0	0		14				0	0		14				0	0
																	14			0	0	0		14				0	0		14				0	0
																	14			0	0	0		14				0	0		14				0	0
																	14			0	0	0		14					0		14				0	0
																	14			0	0	0		14					0		14				0	0
																	14			0	0	0		14					0		14					0
																	14			0	0	0		14					0		14					0
																	14				0	0		14					0		14					0
																	14					0		14					0		14					0
																	14					0		14					0		14					0

## Sheet: S2 Fig
	Days post infection	SLT2	SLT2-Caspofungin	Mock		Days post infection	SLT6	SLT6-Caspofungin	Mock		Days post infection	SLT13	SLT13-treated	Mock		Days post infection	SLT14	SLT14-Caspofungin	Mock		Days post infection	SLT21	SLT21-Caspofungin	Mock		Days post infection	SLT22	SLT22-Caspofungin	Mock		Days post infection	SLT38	SLT38-Caspofungin	Mock		Days post infection	SLT44	SLT44-Caspofungin	Mock
	1	1				1	1	1			1	1				1					1	1	1			2	1	1			1	1	1			1		1
	2	1				2	1	1			2	1	1			2	1				1		1			2	1	1			1	1				2	1	1
	2	1				2	1	1			2	1	1			2	1				2	1	1			2	1	1			2	1	1			2	1	1
	2	1				2	1	1			2	1				2	1				2	1	1			2	1	1			2	1	1			2	1	1
	2	1				2	1	1			2	1				2	1				2	1	1			2	1				2	1	1			2	1	1
	2	1				3	1	1			3	1	1			2	1				2	1	1			3	1	1			2	1	1			2	1
	2	1				3	1	1			3	1	1			3	1				2	1	1			3	1	1			2	1	1			3	1	1
	2	1				3	1	1			3	1	1			3	1				2	1				3	1	1			2	1				3	1	1
	3	1	1			3	1	1			3	1				3	1				3	1	1			3	1				2	1				3	1	1
	3	1	1			3	1				4	1	1			3	1				3	1	1			3	1				3	1	1			3	1	1
	3	1				4	1	1			4	1	1			3	1				3	1	1			4	1	1			3	1	1			3	1
	3	1				4	1	1			4	1	1			3	1				3	1	1			4	1	1			3	1	1			3	1
	3	1				4	1	1			4	1	1			4	1				3	1	1			4	1	1			3	1				4	1	1
	3	1				4	1	1			4	1				4	1				3	1				4	1	1			4	1	1			4	1	1
	4	1	1			4	1				4	1				4	1				4	1	1			5	1	1			4	1	1			4	1	1
	4	1				4	1				5	1	1			4	1				4	1	1			5	1				4	1	1			4	1	1
	4	1				4	1				5	1	1			5	1	1			4	1				5	1				4	1				4	1	1
	4	1				5	1	1			5		1			5	1				4	1				5	1				5	1	1			5	1	1
	5	1				5		1			6	1	1			5	1				4	1				6		1			5	1				5	1	1
	6	1				8	1	1			6		1			7	1				5	1	1			6		1			7	1	1			5	1
	14		0			8		1			8	1	1			14	0	0			5		1			8	1				7		1			6	1
	14		0			14	0	0			14	0	0			14		0			5		1			9		1			9		1			7		1
	14		0			14		0			14		0			14		0			7	1	1			14	0	0			9		1			14		0
	14		0			14		0			14		0			14		0			14		0			14		0			14		0			14		0
	14		0			14			0		14		0			14		0			14		0			14		0			14		0			14		0
	14		0			14			0		14		0			14		0			14			0		14		0			14		0			14			0
	14		0			14			0		14			0		14		0			14			0		14		0			14			0		14			0
	14		0			14			0		14			0		14		0			14			0		14			0		14			0		14			0
	14		0			14			0		14			0		14		0			14			0		14			0		14			0		14			0
	14		0			14			0		14			0		14		0			14			0		14			0		14			0		14			0
	14		0			14			0		14			0		14		0			14			0		14			0		14			0		14			0
	14		0			14			0		14			0		14		0			14			0		14			0		14			0		14			0
	14		0			14			0		14			0		14		0			14			0		14			0		14			0		14			0
	14		0			14			0		14			0		14		0			14			0		14			0		14			0		14			0
	14		0			14			0		14			0		14		0			14			0		14			0		14			0		14			0
	14		0			14			0		14			0		14		0			14			0		14			0		14			0		14			0
	14		0			14			0		14			0		14		0			14			0		14			0		14			0		14			0
	14			0		14			0		14			0		14		0			14			0		14			0		14			0		14			0
	14			0		14			0		14			0		14		0			14			0		14			0		14			0		14			0
	14			0		14			0		14			0		14			0		14			0		14			0		14			0		14			0
	14			0		14			0		14			0		14			0		14			0		14			0		14			0		14			0
	14			0		14			0		14			0		14			0		14			0		14			0		14			0		14			0
	14			0		14			0		14			0		14			0		14			0		14			0		14			0		14			0
	14			0		14			0		14			0		14			0		14			0		14			0		14			0		14			0
	14			0							14			0		14			0		14			0		14			0		14			0		14			0
	14			0							14			0		14			0							14			0		14			0
	14			0												14			0							14			0
	14			0												14			0
	14			0												14			0
	14			0												14			0
	14			0												14			0
	14			0												14			0
	14			0												14			0
	14			0												14			0
	14			0												14			0
	14			0												14			0
	14			0												14			0
																14			0
																14			0

## Sheet: S6 Fig
	6 h	ATCC750	SHR001	SLT34	SLT9
		82.5	2	10	12.5
	18 h	ATCC750	SHR001	SLT34	SLT9
		95	1.25	30	37.5

## Sheet: S10 Fig
		Untreated			10 μg/mL Nikkomycin Z			1 μg/mL Caspofungin			2 μg/mL Nikkomycin Z + 1 μg/mL Caspofungin			5 μg/mL Nikkomycin Z + 1 μg/mL Caspofungin			10 μg/mL Nikkomycin Z + 1 μg/mL Caspofungin
	ATCC750	2.06127	1.97285	1.95861	1.89646	1.94388	1.81392	-3.47712	-3.34242	-4.04139	-4.51851	-3.91645	-4.81954	-4.34242	-4.51851	-4.91645	-4.51851	-4.81954	-4.91645
	SLT9	2.06812	1.94782	1.97469	1.93848	1.85551	1.86679	-0.724276	-0.682883	-0.826649	-1.72428	-1.24715	-1.13321	-1.94612	-2.02531	-2.21913	-2.26188	-2.14449	-2.469
	SLT34	2.08096	1.92224	1.98183	1.86788	1.83792	1.93483	-0.631515	-0.530057	-0.706149	-1.19427	-1.35397	-1.40512	-2.13212	-2.655	-2.40512	-2.70615	-2.30821	-2.83109

## Sheet: S11 Fig
	S11A Fig	ACE2		Untreated			0.5 hour			2 hour			4 hour
			ATCC750	0.840858	0.833734	1.40294	0.274246	0.24052	0.231342	0.19034	0.178881	0.271945	0.847485	0.89318	1.61994
			SLT9	0.833638	0.895966	1.7092	0.0840545	0.0663273	0.0906767	0.0949595	0.0693041	0.081314	0.0532815	0.0260897	0.0280491
			SLT34	1.61448	1.00438	0.984883	0.109916	0.0706206	0.0504818	0.0212086	0.0350255	0.02133	0.0179512	0.0149276	0.0184734
	S11B Fig	IQG1		Untreated			0.5 hour			2 hour			4 hour
			ATCC750	1.28059	0.80319	0.964215	0.437885	0.35725	0.392547	0.741225	0.21232	0.29181	0.35553	0.670876	0.973007
			SLT9	0.392966	0.243468	0.313412	0.0850186	0.14539	0.37646	0.12592	0.103699	0.0597539	0.251213	0.309366	0.329802
			SLT34	1.11257	0.75604	0.820099	0.0598028	0.0269888	0.0385141	0.14566	0.156352	0.161528	0.257959	0.386843	0.600129
	S11C Fig	ENG1		Untreated			0.5 hour			2 hour			4 hour
			ATCC750	1.28735	0.755484	1.0216	0.245025	0.232482	0.3321	0.117299	0.112061	0.11985	1.0274	1.21587	1.89188
			SLT9	0.872205	0.469588	0.469518	0.120311	0.0513627	0.119449	0.200187	0.0752715	0.0498853	0.0419136	0.0759548	0.0462454
			SLT34	1.37174	0.750851	0.970628	0.108465	0.0755867	0.0476945	0.0789434	0.0564962	0.0799645	0.13117	0.101995	0.26224
	S11D Fig	SCW11		Untreated			0.5 hour			2 hour			4 hour
			ATCC750	0.868211	1.04354	1.09101	0.294444	0.257828	0.317208	0.727764	0.4198	0.384875	1.11814	0.555228	0.611385
			SLT9	0.842297	0.469057	0.867962	0.12264	0.0812745	0.155046	0.139792	0.072178	0.0947297	0.0381513	0.055353	0.0333362
			SLT34	1.00194	0.9851	1.15311	0.100281	0.0627524	0.0414451	0.0461008	0.0476674	0.0734558	0.046331	0.035571	0.0615787

## Sheet: S13 Fig
	S13B Fig
			Untreated			FK506			Caspofungin			FK506+Caspofungin
		ATCC750	1.90309	2.07918	2	2.06446	2.07918	1.96379	-3.74473	-3.39794	-4.39794	-5.09691	-6.39794	-5.22185
		SLT6	1.90725	2.10354	1.96524	2.20828	1.93138	1.88169	-1.03476	-0.238882	-0.964724	-6.33579	-6.63682	-6.63682
		SLT13	2.08715	1.98777	1.9061	2.24988	2.21455	2.06695	-0.736759	-1.02482	-0.976519	-5.5563	-5.25527	-6.5563
		SLT21	1.95424	2.12661	1.88169	2.14133	2.10354	1.93138	-1.35807	-0.98361	-1.18966	-6.63682	-6.33579	-6.63682
		SLT22	2	1.96592	2.0316	2.11457	1.89897	1.81979	-1.03408	-0.938946	-0.891767	-6.42325	-5.72428	-6.72428
		SLT38	1.86572	1.8842	2.17609	1.96639	2.08378	1.70811	-0.732579	-0.59838	-0.541764	-6.49601	-6.49601	-5.89395
		SLT44	2.11197	1.9914	1.86063	1.93588	2.05586	1.98263	-1.18906	-1.32736	-1.42882	-6.0086	-6.70757	-6.70757

[truncated: 1 more sheets: S14 Fig]
